# Supplementary material for: Accurate global and local 3D alignment of cryo-EM density maps using local spatial structural features
Source: Nat Commun. 2024 Feb 21;15:1593. doi: 10.1038/s41467-024-45861-4 (PMC10881975; doi:10.1038/s41467-024-45861-4)
Supplement: Supplementary file 4 — Source Data [file 41467_2024_45861_MOESM4_ESM.xlsx]

## Sheet: direct feature matching
	Key point detector	Harris						ISS						SIFT						CryoAlign
EMD pair	Description	3DSC	FPFH	PFH	ROPS	SHOT	USC	3DSC	FPFH	PFH	ROPS	SHOT	USC	3DSC	FPFH	PFH	ROPS	SHOT	USC	3DSC	FPFH	PFH	ROPS	SHOT	USC
emd_5186-emd_8178		0	0	0	0	0	0	0	0	0	0	0	0	0	0.000969932	0.000969932	0	0.00193986	0	0.0013947	0.0041841	0.0027894	0	0.0083682	0.0055788
emd_3696-emd_3695		0	0	0	0	0	0	0.0416667	0	0	0	0.0416667	0.0416667	0.00130208	0.0130208	0.0143229	0.00130208	0.0104167	0.00260417	0.00328947	0.0164474	0.00986842	0.00164474	0.0164474	0.00164474
emd_8784-emd_8789		0	0.0181818	0.0363636	0	0.0363636	0	0	0	0.0588235	0	0	0	0.0113636	0.030303	0.0492424	0.00378788	0.0454545	0.00378788	0.0121145	0.0704846	0.105727	0.00660793	0.0759912	0.0132159
emd_8787-emd_8785		0	0.0425532	0.0851064	0	0.0638298	0.0212766	0.0666667	0.0666667	0	0	0	0	0.0102041	0.0714286	0.108844	0	0.0680272	0.0170068	0.0368852	0.139344	0.218579	0.00819672	0.147541	0.0286885
emd_8785-emd_8784		0	0	0.0222222	0.0222222	0.0444444	0	0	0.05	0	0	0	0	0	0.00392157	0.00784314	0.00392157	0.027451	0	0	0.0199147	0.0327169	0.00284495	0.0384068	0.00426743
emd_8787-emd_8784		0	0	0	0	0.0425532	0	0.0666667	0	0	0	0	0.0666667	0	0.0102041	0.00340136	0.00340136	0.00680272	0	0	0.0245902	0.0245902	0	0.0314208	0
emd_8785-emd_8789		0	0.0222222	0.0222222	0.0222222	0	0	0	0.05	0.05	0	0	0	0	0.0235294	0.0196078	0.00784314	0.0235294	0.00392157	0.00426743	0.029872	0.0369844	0.00284495	0.0455192	0.00711238
emd_8789-emd_8787		0	0.0277778	0	0	0.0277778	0	0	0.0588235	0.117647	0	0.117647	0	0	0.00904977	0.00904977	0.00452489	0.0226244	0	0	0.0573013	0.064695	0.00554529	0.0757856	0
emd_6631-emd_6630		0.0357143	0.0357143	0	0	0.0714286	0	0	0	0	0	0	0	0.01	0.01	0.02	0	0.06	0.01	0.0126904	0.0532995	0.0532995	0.0126904	0.0761421	0.0101523
emd_6630-emd_6632		0	0	0	0	0	0	0	0	0	0	0	0	0	0.0103093	0.0309278	0	0	0.0103093	0.00936768	0.0163934	0.0140515	0.00702576	0.0257611	0.00702576
emd_6633-emd_6630		0	0.0434783	0.0434783	0	0	0	0	0	0	0	0	0	0	0.0243902	0.0365854	0	0.0121951	0	0	0.0604396	0.0769231	0.0137363	0.0357143	0.010989
emd_6635-emd_6630		0	0	0	0	0	0	0	0.0833333	0.0833333	0	0	0	0	0.0232558	0	0	0	0	0.00271003	0.0135501	0.0379404	0.0108401	0.0135501	0
emd_6632-emd_6631		0.05	0	0	0	0	0	0	0	0	0.1	0	0	0	0.0175439	0.0175439	0	0	0	0.00323625	0.0161812	0.0194175	0.00323625	0.0226537	0
emd_6633-emd_6631		0	0	0	0	0	0	0	0	0	0	0	0	0	0	0.0243902	0.0121951	0	0	0	0.032967	0.0357143	0.00824176	0.0164835	0.00274725
emd_6631-emd_6635		0	0.0357143	0.0357143	0	0	0	0	0	0	0	0	0	0	0	0	0	0	0.01	0	0.0304569	0.0177665	0.0101523	0.0126904	0.00253807
emd_6633-emd_6632		0	0	0	0	0	0	0	0	0	0	0	0	0	0	0	0	0.0121951	0	0.00274725	0.0247253	0.021978	0	0.00824176	0.00549451
emd_6635-emd_6633		0	0	0	0	0	0	0	0	0	0	0	0	0	0	0	0	0	0	0.00271003	0.0162602	0.0271003	0.00542005	0.0189702	0.00542005
emd_6632-emd_6635		0.05	0.2	0.15	0	0.15	0	0	0.1	0.1	0.1	0	0	0	0.0877193	0.0526316	0	0.0350877	0	0.0679612	0.213592	0.262136	0.0161812	0.132686	0.00323625
emd_8518-emd_8519		0	0	0.0208333	0	0.0833333	0.0208333	0	0.125	0.0625	0	0.125	0.0625	0.00795756	0.0557029	0.0583554	0.00265252	0.0583554	0.00265252	0.0128676	0.110294	0.112132	0.00183824	0.0863971	0.0128676
emd_3342-emd_3340		0.0909091	0.181818	0.181818	0	0.272727	0.0909091	0	0.153846	0.153846	0.0769231	0.153846	0.153846	0.0552486	0.154696	0.165746	0.0607735	0.19337	0.0662983	0.0314961	0.251969	0.220472	0.0314961	0.299213	0.0551181
emd_6441-emd_4138		0	0	0	0	0	0	0	0	0	0	0	0	0	0	0	0	0	0	0	0.015748	0.015748	0.00787402	0.011811	0
emd_6441-emd_8481		0	0.0714286	0.0714286	0	0.0714286	0	0	0	0	0	0	0	0	0.0172414	0	0	0	0	0	0.00787402	0.00787402	0	0.00787402	0
emd_8481-emd_4138		0	0	0	0	0	0	0	0	0	0	0	0	0	0.0151515	0	0	0	0	0	0.00440529	0.00440529	0	0.00881057	0
emd_8097-emd_8098		0	0	0.0232558	0	0.0232558	0	0	0	0	0	0.0714286	0	0	0.0166667	0.0208333	0	0.0166667	0.00416667	0.00306748	0.0260736	0.0582822	0.00153374	0.0383436	0.00306748
emd_3356-emd_8097		0	0	0.0416667	0	0.0416667	0	0	0	0	0	0	0	0	0.0154321	0.0185185	0.00308642	0.0277778	0.00617284	0.00250627	0.0350877	0.0426065	0	0.0451128	0.00501253
emd_3356-emd_8098		0	0.0833333	0.0833333	0	0	0	0	0	0	0	0	0	0	0.0154321	0.0185185	0.00617284	0.0216049	0.00308642	0.00250627	0.0150376	0.0350877	0.00501253	0.0225564	0.00250627
emd_6476-emd_6475		0	0	0	0	0	0	0	0	0	0	0	0	0	0.00201613	0	0	0	0	0.00330579	0.0214876	0.0181818	0.00165289	0.0165289	0.00330579
emd_6475-emd_9515		0	0.0416667	0.0416667	0	0.0416667	0	0	0	0	0	0	0	0	0	0.00952381	0	0.0285714	0	0	0.0191781	0.0493151	0.00273973	0.0328767	0
emd_6476-emd_9515		0	0	0.0357143	0	0.0357143	0	0	0	0	0	0	0	0	0.00201613	0.00403226	0.00201613	0.00806452	0.00201613	0.00495868	0.00495868	0.00495868	0	0.00661157	0.00165289
emd_8632-emd_8633		0	0	0	0	0	0	0	0	0	0	0	0	0	0	0	0.0166667	0.0333333	0	0	0.0305085	0.0169492	0.00338983	0.0508475	0.00677966
emd_8632-emd_8511		0	0	0	0	0	0	0	0	0	0	0	0	0	0	0	0	0	0	0.0101695	0.00338983	0.00338983	0.00677966	0.00677966	0
emd_8633-emd_8511		0	0	0	0	0	0	0	0.0526316	0	0.0526316	0	0	0	0	0	0	0	0	0.00724638	0.00724638	0.0217391	0	0.00724638	0
emd_8332-emd_2594		0	0	0.00625	0	0	0	0	0	0	0	0	0	0	0	0	0	0	0	0	0.00126904	0.00296108	0.00126904	0.00211506	0
emd_8333-emd_2594		0	0	0.00769231	0.00769231	0	0	0	0	0	0	0	0	0	0.00386847	0.00580271	0	0	0	0	0.000977517	0.00342131	0.000488759	0.000977517	0
emd_8334-emd_2594		0	0	0.00943396	0	0	0	0	0	0	0	0	0	0	0.00920245	0	0	0.00306748	0	0	0.00329164	0.00526662	0.00131666	0.00263331	0
emd_8332-emd_8333		0.0125	0.025	0.025	0.00625	0.0125	0	0.0289855	0.0289855	0.0434783	0.0144928	0.0144928	0	0.0135135	0.0733591	0.0945946	0.003861	0.0540541	0.00965251	0.0401861	0.150169	0.190355	0.00380711	0.135787	0.0156514
emd_8332-emd_8334		0	0	0.00625	0	0	0	0	0	0.0144928	0	0	0	0	0	0.00579151	0	0.0019305	0	0.000423012	0.0071912	0.0109983	0.00211506	0.00634518	0.000423012
emd_6487-emd_6488		0	0.0454545	0	0	0	0	0	0	0.0909091	0	0.0909091	0	0	0.0350877	0.0350877	0.0175439	0	0	0	0.056213	0.0443787	0.0118343	0.0710059	0
emd_6487-emd_6489		0	0	0	0	0	0	0	0.0909091	0	0	0.0909091	0	0	0	0	0	0	0	0	0.0414201	0.0325444	0.00591716	0.0147929	0
emd_6489-emd_6488		0	0	0	0	0	0	0	0	0	0	0.0769231	0.0769231	0	0	0	0.00684932	0	0	0.00958466	0.0127796	0.0191693	0.00638978	0.0255591	0.00319489
emd_3202-emd_3198		0	0.0555556	0.111111	0	0.111111	0	0	0.0769231	0.0769231	0	0.0769231	0.153846	0.0147059	0.0661765	0.0882353	0.00735294	0.110294	0.0367647	0.0042735	0.119658	0.119658	0.00854701	0.145299	0.0213675
emd_4141-emd_3198		0	0	0.0416667	0	0.0416667	0	0	0	0.153846	0.0769231	0.0769231	0.230769	0	0.00826446	0.0247934	0	0.0247934	0	0	0.0451807	0.0843373	0.00903614	0.0542169	0
emd_3201-emd_3202		0	0.0434783	0.0434783	0	0.0434783	0	0	0.125	0.0625	0.0625	0.0625	0.0625	0.0182927	0.0426829	0.0243902	0	0.0304878	0.0121951	0.0268456	0.0973154	0.0973154	0.00671141	0.0805369	0.0134228
emd_4141-emd_3202		0	0	0	0	0	0	0	0	0.153846	0	0.0769231	0.0769231	0.0165289	0.0247934	0.0578512	0	0.0578512	0.0165289	0.0120482	0.0873494	0.153614	0.0240964	0.0813253	0.0150602
emd_2678-emd_2677		0	0	0	0	0	0	0	0	0	0	0	0	0	0.0379747	0	0	0.0253165	0	0.0168919	0.0337838	0.0202703	0	0.0844595	0.0101351
emd_3238-emd_2677		0	0	0	0	0	0	0	0	0	0	0	0	0	0	0	0.0121951	0.0121951	0	0	0.0323887	0.0121457	0.00404858	0.0526316	0.00404858
emd_3239-emd_2677		0	0	0	0	0	0	0	0	0	0	0	0	0	0	0.0105263	0	0	0	0.0031746	0.00634921	0.0222222	0.00952381	0.0412698	0.0126984
emd_2677-emd_3240		0	0	0.0625	0	0	0	0	0.125	0.125	0	0.125	0	0	0	0	0	0	0	0	0.0222222	0.0222222	0.00888889	0.0311111	0
emd_2678-emd_3238		0	0	0	0	0.125	0	0	0.166667	0.25	0.0833333	0.0833333	0	0	0.0759494	0.0126582	0	0.0506329	0	0	0.0608108	0.0506757	0.0168919	0.10473	0
emd_3239-emd_2678		0	0.047619	0.0952381	0	0.047619	0	0	0	0	0	0	0	0	0.0105263	0.0105263	0.0105263	0.0105263	0	0.0031746	0.0444444	0.0698413	0.00952381	0.0571429	0.00634921
emd_2678-emd_3240		0	0	0	0	0.0625	0	0	0	0	0	0	0	0.0126582	0.0253165	0.0253165	0	0.0253165	0.0126582	0.00337838	0.0304054	0.0709459	0.0168919	0.0777027	0.00337838
emd_3239-emd_3238		0	0	0	0.047619	0.047619	0	0	0	0	0	0	0	0.0210526	0.105263	0.115789	0.0105263	0.0631579	0	0.031746	0.0825397	0.149206	0.0222222	0.120635	0.0285714
emd_3240-emd_3238		0.0588235	0.0588235	0.117647	0	0.117647	0.0588235	0	0	0	0	0	0	0.0487805	0.134146	0.146341	0.0121951	0.121951	0	0.0322581	0.197581	0.266129	0.00806452	0.181452	0.0241935
emd_3240-emd_3239		0	0.0588235	0.0588235	0	0	0	0	0	0	0	0	0	0	0.0609756	0.109756	0.0243902	0.0853659	0	0.0241935	0.108871	0.0887097	0.0201613	0.133065	0.00806452
emd_6206-emd_6208		0	0.0208333	0	0.0208333	0.0416667	0	0	0	0.0344828	0	0.0344828	0	0	0.00828729	0.019337	0.00552486	0.0248619	0	0	0.0347826	0.0608696	0.00869565	0.0478261	0
emd_6206-emd_6209		0.0208333	0.0625	0.0625	0.0208333	0.0625	0.0208333	0	0.137931	0.103448	0.0689655	0.137931	0.0344828	0.0220994	0.0690608	0.0801105	0.0110497	0.0414365	0.00828729	0.00434783	0.121739	0.173913	0.0217391	0.108696	0.00434783
emd_6209-emd_6208		0	0.0222222	0.0444444	0.0222222	0	0	0	0	0	0	0	0	0	0.0226537	0.0323625	0.00323625	0.0323625	0	0.00321543	0.0578778	0.0546624	0.0128617	0.073955	0.00643087
emd_3539-emd_4055		0	0.0227273	0.0113636	0	0	0	0	0	0.047619	0	0	0	0.0028169	0.0197183	0.0197183	0	0.0140845	0	0.000761615	0.0441736	0.0822544	0.000761615	0.0251333	0
emd_8131-emd_3802		0	0	0	0	0	0	0	0.111111	0.111111	0	0.0555556	0	0	0	0.0193548	0	0.00645161	0	0.00638298	0.0106383	0.0319149	0.00212766	0.0255319	0.00425532
emd_6286-emd_6284		0.0576923	0.153846	0.134615	0	0.0192308	0	0	0.0666667	0.0666667	0.0333333	0.1	0.0333333	0.0107738	0.0822723	0.0999021	0.00685602	0.0528893	0.0156709	0.00934579	0.170561	0.232477	0.00934579	0.136682	0.0186916
emd_8724-emd_6284		0.0147059	0.102941	0.0882353	0	0.0588235	0.0294118	0	0.133333	0.133333	0.0333333	0.166667	0.0333333	0.0177839	0.0478796	0.0656635	0.00547196	0.0547196	0.00683995	0.0106383	0.0927052	0.12614	0.00759878	0.104863	0.00303951
emd_8724-emd_6286		0	0.0294118	0.0441176	0	0.0294118	0	0	0.0666667	0.1	0.0333333	0.0666667	0	0.00410397	0.0259918	0.0287278	0.00547196	0.0300958	0	0.00379939	0.0440729	0.0615502	0.00531915	0.0531915	0.00455927
emd_8726-emd_6286		0.0322581	0.0645161	0.0645161	0	0.0322581	0.016129	0	0.0555556	0.0555556	0	0.0277778	0	0.00841515	0.0490884	0.058906	0.00701262	0.0448808	0.00701262	0.00453721	0.0807623	0.0961887	0.00725953	0.076225	0.00816697
emd_8726-emd_8724		0	0.0967742	0.0967742	0	0.0483871	0.016129	0.0277778	0.138889	0.111111	0.0277778	0.0555556	0.0277778	0.00841515	0.0476858	0.0659187	0.00280505	0.0532959	0.00981767	0.00453721	0.092559	0.117967	0.00362976	0.103448	0.00907441

## Sheet: mutual feature matching
	Key point detector	Harris						ISS						SIFT						CryoAlign
EMD pair	Description	3DSC	FPFH	PFH	ROPS	SHOT	USC	3DSC	FPFH	PFH	ROPS	SHOT	USC	3DSC	FPFH	PFH	ROPS	SHOT	USC	3DSC	FPFH	PFH	ROPS	SHOT	USC
emd_5186-emd_8178		0	0	0	0	0	0	0	0	0	0	0	0	0	0	0	0	0	0	0	0	0	0	0.0212766	0
emd_3696-emd_3695		0	0	0	0	0	0	0	0	0	0	0	0	0	0.00917431	0.0215054	0	0.0175439	0	0.0294118	0.0625	0.0315789	0.00657895	0.0384615	0.1
emd_8784-emd_8789		0	0	0	0	0.117647	0	0	0	0.5	0	0	0	0.666667	0.0232558	0.130435	0.0153846	0.106061	0	0.666667	0.0786517	0.175439	0.0100503	0.25	0.8
emd_8787-emd_8785		0	0.0714286	0.142857	0	0.0769231	0.5	0.5	0.166667	0	0	0	0	0.5	0.179487	0.285714	0	0.173333	0.75	0.894737	0.409836	0.497175	0.0102041	0.414141	0.888889
emd_8785-emd_8784		0	0	0	0	0.142857	0	0	0.2	0	0	0	0	0	0.0204082	0.02	0.011236	0.0634921	0	0	0.011236	0.075	0.00425532	0.0777202	0
emd_8787-emd_8784		0	0	0	0	0.125	0	0.5	0	0	0	0	1	0	0	0.0131579	0	0.0238095	0	0	0.0322581	0.025641	0	0.0692641	0
emd_8785-emd_8789		0	0	0.111111	0.1	0	0	0	0.142857	0	0	0	0	0	0.0422535	0.0149254	0	0.03125	0	0	0.0327869	0.0408163	0	0.0769231	0
emd_8789-emd_8787		0	0	0	0	0.0769231	0	0	0.166667	0.333333	0	0.142857	0	0	0.0285714	0.0273973	0	0.046875	0	0	0.0916667	0.0963855	0.0157895	0.108696	0
emd_6631-emd_6630		0	0.125	0	0	0.25	0	0	0	0	0	0	0	0.333333	0.0344828	0.0285714	0	0.1	0	0.0571429	0.119403	0.0689655	0.00884956	0.159722	0.333333
emd_6630-emd_6632		0	0	0	0	0	0	0	0	0	0	0	0	0	0	0.105263	0	0	0	0	0.0181818	0.016129	0.0105263	0.0396825	0
emd_6633-emd_6630		0	0.111111	0	0	0	0	0	0	0	0	0	0	0	0.05	0.142857	0	0.0285714	0	0	0.148936	0.12987	0.0173913	0.0578512	0.25
emd_6635-emd_6630		0	0	0	0	0	0	0	0	0	0	0	0	0	0	0	0	0	0	0	0.0181818	0.0379747	0	0.0342466	0
emd_6632-emd_6631		0	0	0	0	0	0	0	0	0	0	0	0	0	0.047619	0	0	0	0	0	0	0.0204082	0.00970874	0.00819672	0
emd_6633-emd_6631		0	0	0	0	0	0	0	0	0	0	0	0	0	0	0.0555556	0.0384615	0	0	0	0.0243902	0.0384615	0.0265487	0.0168067	0
emd_6631-emd_6635		0	0.142857	0	0	0	0	0	0	0	0	0	0	0	0	0	0	0	0	0	0.0208333	0.0327869	0.00884956	0.0153846	0
emd_6633-emd_6632		0	0	0	0	0	0	0	0	0	0	0	0	0	0	0	0	0.0434783	0	0	0.0545455	0.0140845	0	0	0
emd_6635-emd_6633		0	0	0	0	0	0	0	0	0	0	0	0	0	0	0	0	0	0	0	0	0	0	0.0163934	0
emd_6632-emd_6635		0.5	0.25	0.111111	0	0.375	0	0	0.2	0	0	0	0	0	0.15	0.0666667	0	0.0869565	0	0.952381	0.453125	0.492537	0.0240964	0.293578	0.333333
emd_8518-emd_8519		0	0	0.0769231	0	0.2	0.5	0	0.285714	0.142857	0	0.285714	0.5	0.133333	0.0918367	0.189873	0	0.153846	0.333333	0.285714	0.242105	0.268908	0.0070922	0.222892	0.6
emd_3342-emd_3340		0	0.25	0.333333	0	0.75	0.333333	0	0.333333	0.25	0.166667	0.25	0.333333	0.1875	0.328571	0.260274	0.0980392	0.409836	0.555556	0.08	0.552632	0.377778	0.0789474	0.653061	0.277778
emd_6441-emd_4138		0	0	0	0	0	0	0	0	0	0	0	0	0	0	0	0	0	0	0	0.0384615	0.03125	0.00934579	0.0309278	0
emd_6441-emd_8481		0	0	0	0	0	0	0	0	0	0	0	0	0	0	0	0	0	0	0	0	0.0714286	0	0.0227273	0
emd_8481-emd_4138		0	0	0	0	0	0	0	0	0	0	0	0	0	0.0526316	0	0	0	0	0	0	0	0	0.0117647	0
emd_8097-emd_8098		0	0	0.1	0	0.0833333	0	0	0	0	0	0	0	0	0.0169492	0	0	0.03125	0	0	0.0721649	0.0854701	0	0.100629	0.333333
emd_3356-emd_8097		0	0	0	0	0.0714286	0	0	0	0	0	0	0	0	0	0.0588235	0	0.0933333	0	0	0.0322581	0.0945946	0	0.0916667	0
emd_3356-emd_8098		0	0.111111	0.111111	0	0	0	0	0	0	0	0	0	0	0.02	0.05	0	0.0810811	0	0	0.0227273	0	0.015625	0.0291262	0
emd_6476-emd_6475		0	0	0	0	0	0	0	0	0	0	0	0	0	0	0	0	0	0	0	0.0408163	0.0784314	0	0.0574713	0
emd_6475-emd_9515		0	0.166667	0.166667	0	0.125	0	0	0	0	0	0	0	0	0	0	0	0.0416667	0	0	0.0416667	0.15	0.00724638	0.0560748	0
emd_6476-emd_9515		0	0	0	0	0.0909091	0	0	0	0	0	0	0	0	0	0.0263158	0.0147059	0.0357143	0	0	0.0175439	0.0384615	0	0.0275229	0
emd_8632-emd_8633		0	0	0	0	0	0	0	0	0	0	0	0	0	0	0	0.0333333	0.0833333	0	0	0.0714286	0.0588235	0	0.106667	0.2
emd_8632-emd_8511		0	0	0	0	0	0	0	0	0	0	0	0	0	0	0	0	0	0	0	0	0	0.011236	0	0
emd_8633-emd_8511		0	0	0	0	0	0	0	0	0	0.142857	0	0	0	0	0	0	0	0	0	0	0	0	0	0
emd_8332-emd_2594		0	0	0	0	0	0	0	0	0	0	0	0	0	0	0	0	0	0	0	0	0	0.00402145	0.00572519	0
emd_8333-emd_2594		0	0	0	0	0	0	0	0	0	0	0	0	0	0	0.01	0	0	0	0	0	0	0	0.0043956	0
emd_8334-emd_2594		0	0	0	0	0	0	0	0	0	0	0	0	0	0	0	0	0.00671141	0	0	0.00471698	0.0101523	0.00151286	0.00833333	0
emd_8332-emd_8333		0.666667	0.142857	0.166667	0	0.0606061	0	0.333333	0.1	0.333333	0.0454545	0.125	0	0.7	0.2	0.34188	0.00680272	0.186047	0.571429	0.916667	0.510703	0.616279	0.00699301	0.432384	0.632653
emd_8332-emd_8334		0	0	0	0	0	0	0	0	0	0	0	0	0	0	0.0217391	0	0	0	0	0.0264901	0.0296296	0.00191939	0.020979	0
emd_6487-emd_6488		0	0.166667	0	0	0	0	0	0	0	0	0.2	0	0	0.047619	0.0625	0.0357143	0	0	0	0.114286	0.0425532	0.0123457	0.132743	0
emd_6487-emd_6489		0	0	0	0	0	0	0	0.2	0	0	0.25	0	0	0	0	0	0	0	0	0.103448	0.05	0	0.0181818	0
emd_6489-emd_6488		0	0	0	0	0	0	0	0	0	0	0	0	0	0	0	0	0	0	0	0	0.075	0	0.0533333	0
emd_3202-emd_3198		0	0.1	0.181818	0	0.222222	0	0	0.2	0.333333	0	0.166667	0.5	0.2	0.119048	0.0882353	0.0208333	0.325	0.571429	0.142857	0.212766	0.236364	0	0.316456	0.666667
emd_4141-emd_3198		0	0	0	0	0.1	0	0	0	0.166667	0.25	0.2	1	0	0.0285714	0.0606061	0	0.0526316	0	0	0.0408163	0.135593	0.0107527	0.138889	0
emd_3201-emd_3202		0	0.125	0.0833333	0	0.111111	0	0	0.25	0.166667	0	0.166667	0.5	0.117647	0.0980392	0.0606061	0	0.0416667	0.2	0.0588235	0.157895	0.104478	0	0.1625	0
emd_4141-emd_3202		0	0	0	0	0	0	0	0	0.2	0	0.2	0.333333	0	0.0588235	0.111111	0	0.0952381	0.142857	0.105263	0.2	0.25	0.03125	0.228916	0.25
emd_2678-emd_2677		0	0	0	0	0	0	0	0	0	0	0	0	0	0.0625	0	0	0.117647	0	0	0.0740741	0.142857	0	0.258621	0
emd_3238-emd_2677		0	0	0	0	0	0	0	0	0	0	0	0	0	0	0	0	0	0	0	0.0909091	0.0526316	0.0175439	0.104167	0
emd_3239-emd_2677		0	0	0	0	0	0	0	0	0	0	0	0	0	0	0.166667	0	0	0	0	0	0.04	0.0348837	0.0819672	0
emd_2677-emd_3240		0	0	0.2	0	0	0	0	0.333333	0.2	0	0.333333	0	0	0	0	0	0	0	0	0	0.0434783	0.0138889	0.0508475	0
emd_2678-emd_3238		0	0	0	0	0.142857	0	0	0.5	1	0.142857	0.333333	0	0	0.111111	0.0833333	0	0.111111	0	0	0.1875	0.0909091	0.0235294	0.208333	0
emd_3239-emd_2678		0	0.2	0.5	0	0	0	0	0	0	0	0	0	0	0	0.0526316	0.037037	0.0384615	0	0	0.125	0.228571	0	0.157895	0
emd_2678-emd_3240		0	0	0	0	0.333333	0	0	0	0	0	0	0	0.333333	0	0.0555556	0	0.0384615	0	0	0.117647	0.107143	0.0240964	0.194805	0
emd_3239-emd_3238		0	0	0	0.142857	0	0	0	0	0	0	0	0	0.666667	0.178571	0.368421	0	0.178571	0	0.714286	0.194444	0.4	0.0617284	0.405063	0.8
emd_3240-emd_3238		0.5	0.142857	0.285714	0	0.25	0.333333	0	0	0	0	0	0	0.8	0.4	0.44	0	0.434783	0	0.714286	0.510638	0.633333	0.0277778	0.5125	0.833333
emd_3240-emd_3239		0	0	0	0	0	0	0	0	0	0	0	0	0	0.130435	0.176471	0.0666667	0.172414	0	1	0.268293	0.139535	0.0322581	0.375	1
emd_6206-emd_6208		0	0	0	0.05	0.0666667	0	0	0	0.0909091	0	0.1	0	0	0.00892857	0.0306122	0.0108696	0.0714286	0	0	0.0714286	0.0793651	0.0266667	0.0833333	0
emd_6206-emd_6209		0.25	0.176471	0.105263	0	0.153846	0.333333	0	0.2	0.142857	0.222222	0.25	0	0.157895	0.0707071	0.15625	0.0192308	0.118812	0.285714	0.333333	0.306122	0.328767	0.025	0.24	0.25
emd_6209-emd_6208		0	0.0666667	0.05	0.0769231	0	0	0	0	0	0	0	0	0	0.0246914	0.0618557	0	0.0465116	0	0	0.0625	0.103896	0.0232558	0.172414	0
emd_3539-emd_4055		0	0.0666667	0.0434783	0	0	0	0	0	0.1	0	0	0	0.333333	0.0366972	0.0121951	0	0.0245902	0	0.5	0.0740741	0.187817	0	0.0625	0
emd_8131-emd_3802		0	0	0	0	0	0	0	0.166667	0.333333	0	0.125	0	0	0	0.0192308	0	0.0185185	0	0	0.0151515	0.0724638	0	0.0363636	0
emd_6286-emd_6284		0.2	0.26087	0.25	0	0.0526316	0	0	0.133333	0.117647	0	0.25	0.5	0.0248756	0.112948	0.178788	0.012766	0.127796	0.0952381	0.0216216	0.284247	0.370482	0.0222222	0.266458	0.1
emd_8724-emd_6284		0	0.26087	0.181818	0	0.142857	0.5	0	0.1875	0.25	0	0.307692	1	0.157143	0.0798319	0.138889	0.0103627	0.115556	0.307692	0.192982	0.238739	0.311355	0.00749064	0.279141	0.272727
emd_8724-emd_6286		0	0.0952381	0.130435	0	0.105263	0	0	0.166667	0.230769	0.1	0.125	0	0.0394737	0.0425532	0.0617978	0.00925926	0.0585586	0	0.030303	0.102326	0.134783	0.0112782	0.122677	0.181818
emd_8726-emd_6286		0.25	0.130435	0.222222	0	0.105263	0	0	0.125	0.153846	0	0	0	0.0833333	0.084507	0.157303	0.00877193	0.115741	0.151515	0.0447761	0.129213	0.206897	0	0.204633	0.142857
emd_8726-emd_8724		0	0.166667	0.1875	0	0.107143	0.333333	0	0.25	0.1875	0	0.111111	0	0.0769231	0.0904977	0.123656	0.00518135	0.127854	0.384615	0.0769231	0.198473	0.244444	0.00306748	0.227749	0.1875

## Sheet: key point num
Number of initial points	Harris key points	CryoAlign key points	ISS key points	SIFT key points
9474	65	717	46	1031
3171	76	1254	63	375
8327	46	608	24	768
2963	32	563	23	321
2111	55	908	17	264
2014	36	541	17	221
2373	47	732	15	294
2203	45	703	20	255
2203	45	703	20	255
2111	55	908	17	264
2373	47	732	15	294
2111	55	908	17	264
2203	45	703	20	255
2014	36	541	17	221
2014	36	541	17	221
2373	47	732	15	294
733	28	394	11	100
808	24	427	13	97
808	24	427	13	97
481	20	309	10	57
655	23	364	9	82
808	24	427	13	97
665	28	369	12	86
808	24	427	13	97
481	20	309	10	57
733	28	394	11	100
655	23	364	9	82
733	28	394	11	100
733	28	394	11	100
665	28	369	12	86
655	23	364	9	82
481	20	309	10	57
665	28	369	12	86
655	23	364	9	82
481	20	309	10	57
665	28	369	12	86
3280	48	544	16	377
2849	44	574	15	346
1908	11	127	13	181
2135	12	124	13	199
538	14	254	12	58
3332	26	542	14	379
538	14	254	12	58
520	9	227	9	66
520	9	227	9	66
3332	26	542	14	379
2017	43	652	14	240
1988	29	469	23	223
3101	24	399	18	324
2017	43	652	14	240
3101	24	399	18	324
1988	29	469	23	223
4857	28	605	7	496
894	24	365	13	105
894	24	365	13	105
1393	47	797	15	187
4857	28	605	7	496
1393	47	797	15	187
533	25	295	17	60
923	20	276	19	116
533	25	295	17	60
631	20	307	18	84
923	20	276	19	116
631	20	307	18	84
4326	160	2364	69	518
10469	194	3273	109	1226
4506	130	2046	43	517
10469	194	3273	109	1226
2769	106	1519	49	326
10469	194	3273	109	1226
4326	160	2364	69	518
4506	130	2046	43	517
4326	160	2364	69	518
2769	106	1519	49	326
556	22	338	11	57
630	17	263	13	80
556	22	338	11	57
1137	22	313	13	146
1137	22	313	13	146
630	17	263	13	80
1275	18	234	13	136
1304	27	260	15	144
1128	24	332	13	121
1304	27	260	15	144
1457	23	298	16	164
1275	18	234	13	136
1128	24	332	13	121
1275	18	234	13	136
623	16	296	12	79
376	16	225	8	49
671	18	247	11	82
376	16	225	8	49
754	21	315	7	95
376	16	225	8	49
376	16	225	8	49
674	17	248	13	82
623	16	296	12	79
671	18	247	11	82
754	21	315	7	95
623	16	296	12	79
623	16	296	12	79
674	17	248	13	82
754	21	315	7	95
671	18	247	11	82
674	17	248	13	82
671	18	247	11	82
674	17	248	13	82
754	21	315	7	95
3119	48	230	29	362
2938	42	264	31	321
3119	48	230	29	362
2815	45	311	32	309
2815	45	311	32	309
2938	42	264	31	321
2949	88	1313	42	355
5720	99	1905	58	697
1288	24	470	18	155
2820	28	334	22	296
10331	52	856	30	1021
9720	51	930	36	970
6859	68	1316	30	731
9720	51	930	36	970
6859	68	1316	30	731
10331	52	856	30	1021
6746	62	1102	36	713
10331	52	856	30	1021
6746	62	1102	36	713
6859	68	1316	30	731

## Sheet: Vector dot
dot product of corresponding point
surface normal				density vector
radius:10	radius:15	radius:20	radius:25	sigma:10	sigma:8	sigma:5
-0.5	0.955265	0.762863	-0.246009	0.83562	0.597588	-0.885027
0.430316	-0.40878	-0.835803	0.141922	-0.640613	-0.708058	-0.356232
-0.0802367	0.404636	-0.845913	0.968676	0.863514	0.825041	-0.370185
-0.707107	0.720666	0.969447	0.799542	0.495957	0.393832	-0.846499
-0.338899	0.758058	-0.9851	0.015742	0.910863	0.950613	-0.81406
0.561188	0.78887	0.275513	0.937032	0.735653	0.42447	0.148966
0.0227164	0.895688	0.169097	-0.393252	0.684422	0.516988	0.897531
-0.223607	-0.222815	-0.78895	-0.262053	-0.500794	-0.604385	0.400763
-0.223607	-0.119079	0.894149	-0.595489	-0.138621	-0.275946	-0.92927
0.767702	0.505527	-0.861847	-0.628166	-0.022467	-0.0765753	-0.650429
0.735885	0.480083	-0.910711	0.94449	-0.53643	-0.596627	-0.906789
-0.437094	0.380031	-0.916927	-0.519858	-0.345287	-0.428144	0.393776
-0.463502	0.746295	0.494825	-0.543409	0.224623	0.286233	0.256806
-0.0508585	0.657089	-0.136985	-0.366217	0.598353	0.530786	0.639877
-0.381483	0.879804	0.965334	-0.474868	-0.885749	-0.869295	0.358342
0.701885	0.809546	0.93037	0.863752	0.416974	0.297133	-0.274329
-0.774396	0.784006	0.995844	0.850728	0.825935	0.700675	0.763572
0.612325	-0.0746417	-0.938156	-0.994388	0.323802	0.161632	0.563264
0.521286	0.369786	0.609063	0.972294	0.458807	0.555525	0.281028
0.16373	0.373394	-0.141836	0.989219	0.624628	0.654116	-0.63984
0.0371171	0.863885	-0.0567734	0.889477	0.923519	0.762638	0.711746
-0.123171	-0.804358	0.218525	0.9042	0.459988	-0.0144398	-0.332468
0.503194	-0.525935	-0.0826427	-0.928364	-0.166677	-0.0863861	0.668188
1	0.02619	-0.980211	-0.956997	-0.230586	-0.251767	0.861455
0	0.934156	0.998367	0.965503	0.289928	0.195598	-0.25769
-0.0390129	-0.992736	0.984749	0.949056	0.214608	-0.0180358	-0.883293
1	0.351915	0.419828	-0.893805	-0.455509	-0.539717	-0.352224
-0.707107	0.989082	-0.355843	-0.955222	-0.0140415	-0.244465	-0.789907
-0.732854	0.993191	-0.72497	0.257043	-0.00425016	-0.232521	0.689435
-0.816497	-0.23774	0.801611	0.680013	-0.693762	-0.781378	0.150619
0.515918	0.202797	-0.653211	-0.948918	-0.53324	-0.663777	-0.175381
-0.946725	-0.443495	-0.00573996	0.0285301	-0.51949	-0.453785	-0.546485
0.918153	0.436407	-0.815619	-0.670031	-0.646556	-0.629016	0.483417
0.826255	-0.545404	-0.72774	0.679584	-0.728753	-0.753731	-0.940608
-0.344517	-0.396536	0.792098	-0.460636	-0.774355	-0.851581	0.202523
0.890007	0.0753783	0.728985	-0.0636566	-0.545747	-0.686252	0.308986
0.0281651	-0.819191	0.767766	0.120632	-0.836602	-0.694954	-0.355656
0.817823	0.326373	0.441749	-0.0221167	-0.846783	-0.634434	-0.964083
0.914228	0.0609511	-0.963694	0.50721	0.304175	-0.153822	0.579277
-0.236702	0.550736	0.175216	-0.196797	0.561274	0.484821	-0.885763
-0.058564	0.206559	0.51184	-0.0884918	-0.574339	-0.406715	-0.33808
0.68344	0.31554	0.243037	0.182547	-0.642889	-0.568744	-0.800173
0.730583	0.0498145	0.79926	0.43369	-0.291444	-0.695671	-0.00319138
0.750597	0.382302	0.850615	0.287061	0.266483	0.0981726	-0.0372593
-0.54996	-0.561073	0.0174865	0.208924	0.12385	0.0843127	-0.0863095
0.482335	-0.630114	-0.268094	0.0695925	-0.9559	-0.954202	-0.127596
-0.166739	0.412633	0.779688	0.513631	0.903706	0.812873	0.813553
0.73826	-0.0677981	-0.0869545	0.421074	-0.828046	-0.391873	0.2778
0.886192	0.278269	0.851015	0.685972	-0.427197	0.00733537	-0.797731
0.837358	-0.409583	-0.5414	0.320997	-0.192021	-0.0999576	-0.989721
0.320567	-0.768102	-0.143874	-0.64662	-0.80153	-0.971792	0.79462
-0.695382	-0.521532	-0.408443	-0.476409	-0.853286	-0.789477	-0.884125
0.163274	-0.569939	0.415443	0.752635	-0.173179	0.848414	0.645671
0.745515	0.0590908	0.855069	-0.776193	-0.924018	-0.823075	-0.452184
0.739874	-0.674408	-0.994355	-0.742909	-0.563588	-0.474361	-0.965664
-0.961128	0.180043	0.0689088	0.331808	-0.721415	-0.860448	-0.644277
-3.65818e-14	0.234717	0.584667	-0.227752	-0.381203	-0.746534	-0.461399
0.359417	-0.852936	0.174468	-0.674692	-0.980805	-0.589741	0.944161
-0.318678	0.128393	-0.989646	-0.621512	-0.991205	-0.97972	0.693369
-0.0317378	-0.0019166	0.30372	-0.463751	-0.975056	-0.993753	-0.626567
-0.707107	-0.22854	-0.459398	-0.539713	-0.739039	-0.860845	0.0285746
-0.073801	-0.912975	-0.951569	-0.810328	-0.57307	-0.67266	-0.107163
0.578245	0.938231	0.687857	-0.441435	-0.20499	-0.414686	-0.222888
0.976459	0.929406	0.217446	0.441538	-0.88059	-0.867905	-0.10637
0.216272	0.398874	-0.0125571	-0.657779	-0.874366	-0.870667	-0.570861
-0.502145	-0.458633	0.991984	0.812372	-0.956548	-0.663979	-0.451185
0.638345	-0.851275	-0.935033	0.843673	-0.927708	0.259987	0.641888
-0.858597	0.626713	0.869143	0.683721	-0.789659	-0.810221	-0.325454
0.171795	0.928272	0.471356	0.923206	-0.604353	-0.463209	-0.497689
-0.830063	0.971521	-0.939197	0.579719	-0.640745	0.0043894	0.610333
0.544391	-0.550397	0.944161	0.498225	-0.729799	-0.755749	-0.811237
-0.630042	0.970399	0.147146	-0.237423	-0.932715	-0.907101	-0.203207
0.207034	0.601153	-0.923927	-0.0170727	-0.795786	-0.425158	-0.40135
0.226551	0.701734	0.476907	-0.288091	0.32055	0.415281	0.530604
-0.701593	-0.883543	0.344198	-0.164477	-0.88741	-0.904248	-0.600754
0.543495	0.237226	0.193657	-0.39667	-0.421596	-0.338234	-0.276598
-0.440558	-0.0647338	0.753518	-0.43043	-0.812965	-0.495469	-0.157029
0.395686	-0.155727	0.934365	0.276524	-0.466208	-0.442107	-0.635916
-0.501057	-0.665189	0.697381	-0.0691115	0.116003	0.0232515	0.547972
-0.160345	-0.495355	-0.912507	-0.05776	-0.817166	-0.426435	0.494181
0.159807	-0.996549	0.459269	-0.396539	-0.561453	-0.373991	0.442103
-0.919065	0.102479	-0.0334648	-0.290928	-0.915824	-0.789514	0.514735
0.924536	-0.174557	0.123696	-0.0344036	0.250667	0.371071	-0.885465
0.0341826	-0.972714	-0.904777	0.709655	0.896873	0.826895	-0.975906
-0.852398	-0.953946	0.933907	0.954363	-0.90453	-0.94727	0.836381
0.30634	0.112521	-0.743813	0.41971	-0.951813	-0.913296	0.901578
0.366723	-0.757829	0.930553	0.457519	0.752489	0.887055	-0.811512
-0.59018	-0.948288	0.989323	-0.405901	0.361034	0.870995	0.599372
-2.91668e-12	-0.0367697	0.673185	-0.960933	-0.524386	-0.347066	0.00776034
-0.125352	0.48624	-0.564002	-0.943756	-0.861747	-0.69922	0.909607
0.788667	0.364655	0.997505	0.668506	0.141048	0.105461	0.119033
0.698998	-0.580862	0.808804	-0.0333164	-0.569903	-0.423624	-0.431251
0.152719	0.897334	-0.673761	-0.123897	-0.728137	-0.148615	-0.390523
-0.860611	0.133461	-0.452553	-0.313219	-0.747117	-0.836187	-0.318909
0.408248	0.85965	-0.0257869	0.939783	-0.976073	-0.970932	0.168182
0.697836	0.89254	-0.302362	-0.376161	-0.894156	-0.92419	-0.685722
-0.763373	0.988847	-0.012929	-0.419168	-0.743383	-0.775215	0.454181
-0.371448	0.924842	-0.172287	-0.364553	-0.676506	-0.608603	0.0787555
0.886159	0.97012	0.0570866	-0.415582	-0.546544	-0.195884	-0.955935
0.679772	-0.883526	0.469021	0.697254	-0.996257	-0.999608	-0.961989
0.604977	0.974474	0.180786	-0.836544	-0.986556	-0.981137	0.260724
0.968737	0.607336	0.135337	0.88137	-0.202047	0.126309	-0.477521
-0.761282	-0.98265	-0.0917095	0.910027	-0.86229	-0.754597	-0.548879
-0.223401	-0.604497	0.0574679	0.750433	-0.87136	-0.707282	0.915538
-0.568575	-0.95506	0.204484	0.961479	-0.994382	-0.98364	-0.0102279
0.629159	0.995381	0.245792	-0.954098	-0.958785	-0.952431	0.321001
0.985305	0.833436	0.462573	-0.88121	-0.827029	-0.478846	-0.805021
0.416312	-0.970226	-0.129179	0.00343217	0.209066	0.25714	-0.889313
0.112484	-0.688652	-0.00590195	-0.202236	-0.653716	-0.395102	0.890802
-0.0903821	-0.478629	-0.0867069	0.515137	-0.90877	-0.963735	0.0238692
-0.859484	0.24024	0.72051	-0.925202	-0.82722	-0.91767	-0.990959
0.595112	-0.431235	0.568164	-0.20471	-0.746417	-0.554867	-0.40714
-0.146099	0.974679	0.324569	-0.0795038	-0.246241	-0.940718	-0.330221
-0.516876	0.0938498	0.98741	-0.320843	-0.652052	-0.829103	-0.144938
0.737947	-0.742283	0.490282	-0.987417	-0.391715	-0.356965	0.385848
0.386517	-0.680447	0.341196	-0.379823	-0.857019	-0.845887	-0.203957
0.87579	-0.328922	-0.741339	-0.09053	-0.717257	-0.442991	0.809613
0.099883	0.987906	0.699864	0.270478	-0.131067	-0.461187	-0.836113
0.812621	0.797218	0.395963	-0.105261	0.884537	0.966177	0.441812
0.543393	0.830519	-0.683283	-0.845684	0.66164	0.715088	-0.145423
0.480055	0.731594	-0.685296	-0.0778104	0.511329	0.608892	0.11457
0.910294	0.932211	-0.302038	-0.0788578	-0.0848918	0.29461	-0.362732
-0.347103	-0.703272	-0.232062	0.0896096	-0.801658	-0.897384	-0.139124
0.73964	0.763229	0.0538638	0.34554	0.39642	0.8287	0.488288
-2.91668e-12	0.720171	-0.865268	0.971233	-0.331618	-0.153134	-0.342606
-0.240371	0.448756	0.431591	-0.0775922	-0.480471	-0.277159	0.0253759
0.669592	0.648991	-0.0992555	0.100152	-0.0369561	-0.0651757	-0.274099
0.749376	0.921202	0.551626	-0.130126	0.867086	0.908072	-0.931115
0.694267	0.720587	-0.979	0.0586096	0.650918	0.695265	-0.282681
0.890067	-0.965949	0.316629	-0.487405	-0.863381	-0.979477	0.878514
-0.915713	-0.746182	-0.823836	-0.504914	-0.6417	-0.470656	0.0894422
0.694118	0.669374	-0.945858	-0.479235	0.00896182	0.0630277	0.309642
-0.909661	0.725109	-0.985364	0.428699	0.413716	0.709213	0.128917
-0.727384	0.632848	0.950291	-0.318861	0.215119	0.350897	0.809831
-0.957803	-0.449453	-0.750022	-0.597479	-0.657287	-0.604172	0.635719
0.357388	0.982823	-0.177643	0.0345019	-0.202079	-0.282615	-0.644499
-0.307225	-0.780203	-0.414151	0.183712	-0.543126	-0.505629	-0.0717577
-0.712482	-0.798444	-0.634529	0.439231	-0.423921	-0.405934	-0.0240157
-0.847447	0.830236	0.73168	0.199819	-0.529525	-0.543965	-0.434204
0.351715	0.556573	0.763223	-0.0545349	-0.744211	-0.689561	-0.0212372
-0.31871	-0.796169	0.994676	0.928492	-0.94592	-0.977414	-0.996678
-0.101269	-0.986932	0.686217	-0.239481	-0.876331	-0.845533	-0.324612
-0.0151755	0.992263	0.719011	-0.370958	-0.833698	-0.548302	-0.547462
0.627208	-0.732169	0.846714	-0.4257	-0.946942	-0.694516	0.0410413
-0.704067	0.775047	-0.903471	-0.319676	-0.74795	-0.765889	0.19636
0.81252	0.883691	0.905574	0.15603	-0.714611	-0.810824	-0.700256
-0.723537	0.942596	-0.772102	0.928398	-0.580493	-0.658068	-0.398964
-0.197759	0.976544	-0.815699	0.876848	-0.282185	0.102945	0.190802
-0.40854	0.978729	0.798385	-0.00541176	0.13069	-0.00571142	-0.680171
-0.902937	-0.658471	0.886939	0.292924	0.502798	0.330163	-0.1272
0.54902	-0.356615	0.91419	0.426578	-0.93772	-0.964492	-0.679353
0.736302	0.86408	-0.84874	0.93854	-0.901173	-0.949731	-0.910126
-0.950994	-0.579604	0.216596	-0.30653	-0.0579556	-0.0506329	0.0292837
0.797659	-0.399371	0.945897	-0.345973	-0.799391	-0.716507	-0.841043
-0.447462	-0.721071	-0.893209	0.918178	-0.970285	-0.883022	-0.926825
0.343639	-0.272687	0.910277	-0.947615	-0.142618	-0.160848	0.648316
-0.53536	-0.0918909	0.550529	0.350205	0.452594	0.456462	-0.888363
-0.262311	-0.352848	0.870419	-0.073957	-0.96896	-0.758381	-0.937806
0.483223	0.919126	-0.904634	-0.500273	-0.992006	-0.893756	-0.101723
0.29005	0.978072	-0.922041	0.584337	-0.0139918	0.119908	-0.627496
0.115981	-0.154608	-0.954775	0.241498	0.672709	0.47938	-0.993188
0.575516	0.442251	-0.140679	-0.344919	-0.84443	-0.924963	0.508082
-0.475975	0.123299	-0.966044	-0.142013	-0.894516	-0.497075	-0.79164
-0.500758	-0.4027	-0.647764	-0.325309	-0.94278	-0.943736	0.936987
0.554348	-0.0224398	-0.111235	-0.768342	-0.878137	-0.972603	-0.240051
0.229557	0.685527	0.769149	0.0863845	0.28967	0.20577	0.231107
0.153154	0.161869	-0.624694	0.631226	0.59342	0.261214	-0.622827
-0.955856	0.323752	0.180384	-0.0520131	-0.753933	-0.913735	-0.41027
-0.448505	0.346958	0.919231	0.391921	-0.793818	-0.965034	-0.13742
0.0109951	-0.0256719	-0.85293	0.0470287	-0.779329	-0.985888	0.750586
-0.414745	-0.523272	-0.171884	0.0587332	-0.789646	-0.409634	-0.0675151
0.791644	0.265928	-0.0261612	0.106685	-0.75525	-0.6932	-0.313664
-0.0651206	-0.986077	-0.360579	0.162764	0.120182	0.0274385	-0.918101
-0.49762	-0.896133	0.764071	0.0788475	-0.676486	-0.822582	0.673978
0.552895	0.81689	0.66509	-0.129277	-0.237888	-0.142817	-0.617103
-0.946684	0.691422	-0.312557	0.233147	0.583077	0.653766	0.59978
0.813735	0.256892	-0.0636088	0.0134163	-0.84215	-0.74426	-0.11637
0.953614	-0.881904	-0.0850966	-0.251363	-0.264277	0.122549	0.471575
-0.985599	0.758497	0.599498	-0.790183	-0.33314	0.305243	-0.384663
0.25559	0.862474	0.421476	-0.342403	-0.648687	-0.806853	0.521625
0.76385	0.988328	-0.934128	0.0323038	-0.548789	-0.663946	-0.867505
0.85846	0.842613	-0.947561	-0.315642	-0.0573066	0.189635	0.627891
0.0566752	0.0428418	0.794218	-0.592939	-0.090799	0.0424398	-0.372497
-0.606627	0.866828	0.152284	0.287325	-0.698512	-0.330276	0.427453
-0.174421	0.953057	-0.659282	0.256835	-0.673534	-0.448466	-0.818327
0.55557	0.909886	0.64156	-0.000950524	-0.549481	-0.82275	0.253248
-0.0242383	0.698718	-0.955005	-0.225418	-0.657752	-0.84065	-0.339357
-0.477231	0.477843	0.713619	0.484431	-0.456836	-0.517914	0.29618
0.4965	0.616569	0.622287	-0.182763	-0.757188	-0.776605	-0.118793
-0.462579	0.810975	-0.22861	-0.876842	-0.669741	-0.687136	0.641586
0.912144	-0.944156	0.853242	0.751428	-0.766224	-0.894042	-0.218944
0.912897	0.686828	-0.9918	0.235556	0.906784	0.746759	-0.67401
0.184549	0.941823	0.50034	0.41768	-0.384004	-0.624323	-0.837069
0.876468	0.938277	-0.530013	0.882988	0.679698	0.394383	0.979873
0.0542679	0.343589	-0.963829	0.867798	0.704938	0.599903	-0.068
0.168846	0.18582	-0.991387	0.667998	0.76644	0.766307	0.41408
-0.316228	-0.565214	-0.654352	0.299189	-0.665446	-0.619666	0.924087
0.316228	-0.706684	0.611827	0.342033	-0.780171	-0.822702	-0.854847
-0.618087	-0.68694	-0.725345	0.738557	-0.969188	-0.985007	-0.163048
-0.72206	-0.604546	-0.627581	0.217434	-0.754557	-0.846786	-0.635764
0.569928	0.553253	0.97827	0.0285396	-0.835562	-0.736941	0.572155
-0.827918	0.885058	0.884358	-0.206672	-0.625874	-0.436072	-0.0704641
0.707372	0.722369	-0.763622	0.728014	-0.545934	-0.550011	0.19334
-0.884383	0.648129	0.181118	0.686467	-0.774426	-0.81208	0.833593
0.937414	0.960483	0.243068	-0.0883884	-0.815069	-0.795461	0.860167
-0.0123721	0.182172	0.152353	-0.233028	-0.0692719	-0.152916	-0.597975
-0.171704	-0.319196	0.258756	0.310458	-0.784526	-0.675357	0.478878
-0.0942544	0.293546	-0.109245	0.447444	-0.762934	-0.755926	0.73481
0.128376	0.513894	-0.220308	0.140933	-0.771675	-0.818381	0.833574
-0.205541	-0.0536775	-0.526114	-0.0723119	0.685386	0.890322	0.970805
-0.722975	0.461522	0.744742	0.172384	0.93998	0.952692	-0.676493
-0.588937	-0.283236	0.625133	-0.0159506	-0.427089	-0.143864	0.525271
0.106382	-0.181941	-0.18996	0.181551	-0.541119	-0.601403	-0.884434
0.418612	-0.00367124	-0.309347	0.192316	-0.469049	-0.571704	-0.807099
0.832928	0.492536	-0.504444	-0.0857277	0.132614	-0.0400954	-0.00844175
-0.411836	0.30198	0.547717	-0.276697	0.587335	0.3969	-0.801717
0.134584	0.964708	-0.395049	0.96309	0.833685	0.599676	-0.919514
-0.266278	0.47718	-0.392464	0.850941	0.682811	0.811109	0.756325
0.966043	0.810333	-0.624198	0.717636	0.47983	0.273738	0.167433
-0.728882	-0.066371	-0.141273	0.502404	0.903471	0.90343	0.451353
0.675324	-0.538684	-0.0542556	0.992185	-0.450035	-0.126139	-0.889955
0.167963	0.00155598	-0.0842873	0.998463	0.601467	0.365261	-0.158983
0.440688	0.812731	-0.384569	0.788895	0.738982	0.630739	-0.815577
0.480706	0.626792	0.31303	0.375343	0.716062	0.745311	-0.219432
0.578319	0.612082	-0.230725	0.330867	0.150165	0.488921	-0.715458
-0.450681	0.870786	0.0076705	0.820375	-0.648287	-0.516222	0.661052
-0.965527	0.725341	0.118241	0.0983151	-0.804908	-0.894412	-0.89318
-0.950336	0.84214	0.0608341	-0.278061	-0.935281	-0.879495	-0.383469
-0.106804	-0.648511	-0.632653	0.564589	-0.538529	-0.537987	-0.568273
0.705818	0.815947	-0.161237	0.314369	-0.966406	-0.964549	0.0907342
0.594707	0.351505	0.111605	-0.488741	0.420595	0.550225	0.16638
-0.336459	0.537695	0.287981	0.212368	-0.989038	-0.832487	-0.849794
0.477156	-0.224783	0.942623	0.322259	-0.755428	-0.821785	0.461163
-0.903402	0.647752	-0.672485	-0.383914	-0.99008	-0.846416	0.435744
-0.134556	0.952309	0.122927	-0.0848107	-0.858178	-0.846406	-0.429002
-0.951778	0.534506	-0.00129446	0.177157	-0.917722	-0.899036	0.883336
0.699375	-0.944472	0.154954	-0.460829	-0.940352	-0.77466	0.59649
-0.855938	-0.866171	0.360639	-0.69122	-0.663745	-0.836741	-0.844941
0.957125	-0.460634	-0.197892	-0.32687	0.284683	0.228378	-0.950644
0.649486	0.934165	0.227566	0.398084	-0.859938	-0.788788	-0.348776
-0.493589	0.745041	0.101167	-0.30635	-0.696684	-0.552227	-0.71843
0.145639	0.667274	-0.576989	0.284713	-0.353774	-0.0141766	0.286228
0.622266	-0.50835	-0.956874	-0.393866	-0.979616	-0.671958	-0.491267
-0.577736	0.490645	0.10474	0.601801	-0.973424	-0.86914	-0.0216153
-0.927872	-0.0872777	0.20523	-0.860563	-0.974624	-0.91276	-0.754015
0.274857	-0.972752	-0.950118	-0.820132	-0.758369	-0.580805	0.515475
0.069911	0.843053	0.946543	-0.272916	-0.999973	-0.556848	0.0885898
0.88781	-0.00621165	0.616106	0.551765	-0.914185	-0.268721	0.962669
0.808312	-0.346174	0.78271	0.208848	-0.774246	-0.981992	-0.41132
-0.186281	0.324016	0.812409	-0.483103	-0.960247	-0.972448	0.497104
0.277105	-0.808823	-0.799248	-0.418438	-0.956561	-0.995103	-0.876904
0.529132	-0.772203	-0.974409	-0.241727	-0.994066	-0.90452	-0.820943
0.719876	-0.854662	-0.572679	-0.0917144	-0.80366	-0.867404	-0.367794
0.778072	-0.014032	-0.894789	-0.183407	-0.420367	-0.9285	-0.794918
0.954481	0.295712	0.702922	0.0842307	-0.230972	-0.686842	0.00300532
0.891929	0.388525	-0.803213	-0.0141955	0.22873	-0.788907	0.70703
0.267599	0.0829768	0.826208	0.00451206	-0.898918	-0.991508	0.248083
-0.126569	0.781062	-0.894539	-0.572588	-0.908859	-0.796339	-0.474948
0.946736	0.59515	-0.897364	-0.611024	-0.893835	-0.820513	-0.244279
0.916342	0.372868	-0.477131	-0.406508	-0.922062	-0.998862	0.423329
-0.939873	0.675082	-0.402333	0.0418494	-0.889961	-0.819667	-0.110775
-0.969628	-0.714141	-0.522111	-0.566496	-0.834917	-0.220178	0.551273
0.657334	0.768894	0.524149	0.754885	-0.821874	-0.0251533	0.370057
-0.736563	-0.0151179	0.675552	0.41831	-0.888658	-0.299225	0.112456
0.321178	-0.834648	0.0425744	0.0201237	-0.789099	0.271672	-0.875911
-0.764608	-0.137302	-0.186646	0.163923	-0.704164	0.373369	0.450745
-0.265657	0.97158	-0.275002	0.669662	-0.560178	0.312753	-0.296164
0.756751	0.758847	0.831947	-0.0267493	-0.275121	0.994505	-0.383023
-0.423002	0.0488657	0.807463	-0.141868	0.232835	0.832621	-0.574492
-0.797158	-0.372811	0.85361	-0.0287829	0.396698	0.696669	-0.568766
-0.616606	-0.715047	-0.551078	0.369248	-0.868509	-0.307267	-0.822972
0.127391	0.454218	0.914003	-0.91931	-0.943877	0.840556	-0.728185
0.98969	0.522216	-0.424176	0.403473	-0.426862	0.79403	-0.958374
0.657761	-0.307534	-0.719417	0.310747	0.149515	-0.449257	-0.917142
0.323438	0.932545	-0.970417	0.289071	0.930517	-0.574279	-0.117743
-0.937338	-0.976923	0.12499	-0.245581	-0.941878	-0.947839	-0.74177
0.527102	0.392977	0.96545	-0.757914	-0.971525	-0.83247	-0.341273
0.713884	-0.423816	-0.659804	-0.850397	0.290343	-0.834477	0.108045
-0.545598	0.835482	-0.464112	-0.898308	0.855011	0.402738	-0.970918
0.524584	-0.0351973	0.278252	-0.70785	0.696897	0.101868	-0.459697
0.909237	0.306637	0.972521	0.133139	-0.918976	-0.890571	-0.622148
0.725429	0.969784	-0.874133	-0.2858	-0.961766	-0.973776	-0.732075
-0.167427	0.995557	-0.948895	0.113643	-0.975329	-0.88411	0.502445
-0.942174	-0.67946	-0.354676	-0.361613	0.283945	-0.0998422	-0.484509
-0.831501	-0.617264	-0.381231	-0.633264	0.664099	-0.0926692	-0.424779
0.742746	-0.283068	0.157134	-0.343792	-0.869664	0.643053	-0.754315
0	0.50375	0.262122	0.00250719	-0.97825	0.632777	-0.0830857
0.872707	-0.538493	0.652515	0.00520108	-0.934141	-0.938156	0.14209
0.790019	-0.72555	0.834107	0.351632	-0.934752	-0.0164994	-0.549345
0.433436	-0.920747	0.920998	0.879607	-0.999471	-0.103429	0.0317312
0.959242	-0.939025	0.586924	-0.775996	-0.98152	-0.121641	-0.736208
-0.507128	-0.92267	-0.828189	-0.515041	-0.951695	-0.145494	0.954875
0.215647	-0.912109	0.508203	0.915246	-0.930314	0.195861	0.452046
-0.149521	0.559288	0.399	0.714848	-0.734562	0.0740006	0.471619
-0.661332	-0.541522	0.67543	0.832752	0.0829415	-0.63003	-0.789432
-0.586803	-0.0226912	0.598005	0.941417	-0.94105	-0.981994	0.799333
0.534259	-0.0930013	-0.66406	-0.648387	-0.506328	-0.736399	0.289174
0.635679	0.919692	-0.840157	0.919577	-0.824265	-0.245105	0.415433
-0.85689	-0.840377	0.0385636	0.233132	-0.981344	-0.231869	-0.966124
-0.0854626	-0.0359807	0.316205	-0.312934	-0.945446	0.923674	-0.559663
-0.603843	-0.140728	0.545707	0.786008	-0.609249	0.516096	0.315342
-0.302139	-0.435595	0.712502	0.0955966	-0.971569	0.664159	0.0128801
-0.877694	-0.823385	0.549121	-0.0739062	-0.983946	0.328981	0.267268
0.409166	0.967189	-0.385335	-0.0875519	-0.94855	-0.612254	-0.895155
0.854697	0.539345	0.567762	0.464359	-0.921686	-0.230202	-0.588173
-0.0277457	-0.729371	0.607363	-0.943991	-0.942798	-0.841353	-0.805963
0.113674	0.910486	0.488559	0.991877	0.650235	0.231342	-0.847337
-0.327145	-0.537183	0.512554	0.369115	-0.950008	-0.68923	0.0103159
-0.661958	0.578218	0.456404	-0.64992	-0.109153	0.881091	0.326551
-0.877712	-0.598154	0.134349	0.637148	0.070631	0.839181	0.94264
-0.401445	0.444336	0.13737	0.813385	-0.270914	0.636406	-0.956425
-0.667505	0.768464	-0.424284	-0.774384	-0.411495	-0.719686	-0.0169611
0.681297	0.902348	0.443157	-0.863867	-0.691529	-0.872341	0.524366
-0.47399	-0.961778	0.656443	0.515732	-0.906609	-0.773337	-0.676857
-0.47966	0.935696	-0.515081	-0.245596	-0.998633	-0.889883	-0.635469
0.621829	-0.0336043	0.735672	-0.047112	0.203984	-0.903483	-0.0199232
0.707536	-0.577299	-0.249316	0.399866	0.722404	-0.30162	0.562321
-0.48431	-0.891228	0.513779	-0.0930284	0.743071	0.542188	-0.863491
0.434467	-0.952176	0.0612779	0.52501	-0.126337	0.0422481	-0.102733
-0.424294	0.931005	0.0699945	0.0502828	-0.995432	-0.907958	-0.139845
0.450543	0.866225	0.986327	-0.759829	-0.998359	-0.986653	-0.117004
-0.507046	0.628924	-0.100933	-0.948222	-0.38924	-0.985971	0.220876
-0.803588	-0.573832	0.954761	-0.990048	-0.374907	0.743897	0.826711
0.684858	0.70845	-0.867301	-0.94129	0.0153975	0.752928	-0.448814
0.718525	-0.62893	-0.957295	-0.983092	0.670403	0.168768	-0.723327
-0.381144	0.882331	0.623381	0.96448	0.370906	-0.276651	0.254992
-0.314804	0.966386	0.259901	0.977256	0.0802476	-0.558845	0.533875
0.447214	-0.99841	0.709067	-0.882393	-0.685537	-0.627928	-0.781199
-0.451492	0.716114	-0.955993	-0.992275	-0.918235	-0.973795	-0.298577
-0.584179	0.0930624	-0.0354558	0.971323	-0.933374	-0.855145	0.529982
0.240895	0.555095	-0.03095	0.935985	-0.654598	0.411669	0.814779
0.271349	-0.531501	0.612138	-0.935688	-0.779206	0.359182	0.18886
0.791777	0.0105631	0.737699	-0.964384	0.107834	-0.964862	0.277357
-0.933787	0.231197	0.618765	0.907156	-0.407582	-0.491065	0.0796681
0.430452	0.663275	0.206687	0.97895	-0.553092	0.247377	-0.738324
-0.909519	0.684001	-0.389831	0.977662	-0.591819	0.333837	0.523625
0.467125	0.836022	0.26761	0.668275	-0.401203	0.240314	-0.975542
-0.954303	0.926735	-0.612332	0.800783	-0.736925	0.00836425	-0.850129
0.845342	-0.639591	-0.786711	0.831438	-0.879531	0.352481	0.985845
-0.588776	-0.456133	0.92944	0.264228	-0.853752	-0.00919682	-0.731923
-0.540296	0.755069	-0.180749	0.917308	-0.776475	-0.230078	-0.0955885
-0.113131	0.379515	-0.165892	-0.923536	-0.960971	-0.148649	0.760041
-0.347506	-0.210466	0.124653	0.803697	0.240211	0.842878	-0.963029
0	-0.578727	0.12971	0.548908	-0.40751	0.221388	-0.99331
-0.946766	-0.990544	0.344546	-0.171841	-0.610692	0.59935	0.558132
0.951657	0.2515	-0.738912	-0.322615	0.402259	0.678562	-0.749071
0.540298	-0.683105	0.931507	-0.00177208	0.85891	0.615014	0.554232
0.421432	-0.423482	-0.851595	-0.601462	-0.959646	-0.545236	-0.595081
-0.643203	-0.973063	-0.877385	0.0770127	-0.709646	-0.520731	-0.965077
-0.951333	-0.963084	0.804339	-0.531385	-0.982826	-0.617943	0.160839
-0.0583512	0.615699	-0.936202	0.825316	0.840623	-0.652477	0.0936482
0.701652	-0.302107	0.433497	0.543223	-0.633708	0.796659	0.640311
0.515969	0.663167	0.670157	0.488241	0.873745	0.492321	-0.907984
0.82301	0.986416	0.706102	-0.363147	-0.506304	-0.713601	-0.913379
0.832357	0.770515	-0.777025	-0.183728	-0.844659	-0.0524512	-0.12394
0.0824686	0.723016	-0.363275	0.227339	0.310332	0.486442	-0.503698
-0.44867	0.513222	-0.152482	-0.193961	-0.101564	0.280791	-0.922891
0.388114	0.937348	0.217972	0.614886	0.101737	-0.893182	-0.618566
0.450268	-0.0262983	0.479612	-0.458742	0.251858	0.194738	-0.836894
-0.45756	0.980841	-0.753624	-0.143812	-0.0883302	0.458905	-0.152261
0.0369706	0.788481	0.988825	0.556917	0.216896	0.524024	0.211356
-0.722684	0.460855	-0.951734	-0.507509	0.615628	0.00592899	0.821071
0.326909	0.215233	0.967955	0.870743	0.279359	-0.26532	0.0832099
0.889857	0.412046	-0.674666	0.839719	0.0348273	-0.0129161	0.633443
0.834028	-0.421368	0.859419	0.582856	-0.125121	0.0449946	0.894816
-0.855647	0.409069	0.869633	-0.46399	-0.0577998	0.0691168	-0.749784
-0.0411121	0.946845	0.128589	0.67072	-0.274453	-0.130095	0.105986
0.168516	-0.860309	-0.88623	-0.972486	0.0234127	-0.20306	-0.081848
0.609361	0.824464	-0.801806	-0.954788	0.187995	-0.907171	0.184953
-1.46974e-12	0.908794	0.958181	-0.717137	0.00283032	-0.0110852	0.0770526
-0.823713	0.797113	0.498587	0.717164	-0.625419	0.916543	0.914073
-0.486249	-0.589192	0.194041	0.964965	0.51787	-0.404781	0.553642
-0.0462729	0.464184	-0.260543	-0.977499	-0.462345	-0.962203	-0.982778
-0.781808	-0.734978	0.333662	0.829971	-0.259694	-0.781147	-0.030894
-0.453461	-0.879563	0.964551	0.466152	-0.588342	-0.964114	0.543232
0.810134	0.804543	-0.880817	0.0539753	-0.830159	-0.742702	0.979008
0.590827	0.806667	-0.183739	0.859297	-0.792682	-0.945139	0.476143
0.590713	-0.94655	0.363986	0.714431	-0.995051	0.970869	-0.725753
0.889291	0.525117	-0.208788	0.498822	-0.523978	0.949515	-0.421
-0.492844	0.97313	-0.434337	0.657954	0.346303	0.706762	-0.676996
0.938889	0.890382	0.856668	-0.962428	-0.674509	-0.801183	-0.745335
0.996383	0.743286	-0.956583	-0.682418	-0.241725	-0.556966	-0.763756
-0.486373	0.764174	-0.829226	0.551302	0.7773	-0.70042	-0.538198
-0.698576	0.0919658	-0.290214	-0.962639	-0.690474	-0.878464	-0.995682
-0.759701	-0.898105	0.912661	0.975118	-0.351299	0.93322	-0.711286
0.309928	-0.257054	-0.414492	-0.920732	0.47648	0.801661	-0.119435
0.0854799	-0.791501	0.940706	-0.780007	0.0260674	-0.779839	0.25346
0.0238538	-0.364067	-0.0888021	0.867226	0.424375	-0.790155	-0.65109
0.625717	0.401846	-0.987477	0.935126	0.412261	0.882757	-0.931989
0.542465	-0.478329	0.98387	-0.942578	-0.946823	-0.394233	-0.541261
-0.147437	-0.69068	-0.892975	-0.918396	-0.983279	-0.135341	0.660007
0.134437	-0.342893	0.975772	-0.813327	-0.767043	-0.601076	0.242533
0.14071	0.792616	-0.524024	0.806228	-0.653937	0.319818	0.359579
0.026718	-0.0610631	-0.675459	0.626711	0.216584	-0.81221	-0.204312
-0.533175	-0.492916	-0.939367	0.724407	-0.72761	-0.975618	-0.976468
-0.187011	0.314089	-0.956651	0.361686	-0.852962	-0.273946	0.221523
-0.280794	-0.0452295	-0.862794	0.657643	0.0106415	0.894023	-0.576783
0.657161	-0.200704	-0.774724	0.69072	-0.635332	0.757462	-0.354668
0.290353	0.64737	-0.793145	-0.566611	-0.759748	-0.743546	0.0196403
0.876135	0.554696	-0.845976	0.793344	-0.724821	-0.276169	0.826743
-0.587669	-0.337082	-0.985688	0.654411	-0.0378742	-0.470881	0.162694
0.352055	-0.103835	-0.994925	-0.538424	-0.842718	-0.657767	0.0170662
-0.106036	0.329031	-0.852516	-0.506674	-0.562556	0.426788	0.399776
-0.704107	0.599117	-0.524184	-0.544427	-0.937182	-0.11982	-0.567211
0.633165	-0.564175	-0.933066	-0.943285	-0.319324	0.421203	0.0494036
-0.995576	-0.385635	-0.707949	0.849914	-0.569233	-0.681708	0.921547
0.816471	0.180015	-0.318837	0.308851	-0.503101	-0.428455	0.952222
0.42006	0.962172	-0.367746	-0.30702	-0.696598	-0.0907631	-0.337716
0.544943	0.807648	0.970719	-0.0838975	-0.572208	0.0352	-0.812223
0.52508	0.86481	-0.897873	0.939163	0.365865	-0.993501	-0.39396
0.0554152	0.582118	0.197151	0.607475	-0.7601	-0.64156	-0.40449
-0.298467	-0.0563832	0.882101	0.972741	-0.55088	0.634674	-0.466066
0.436528	0.643397	-0.888325	-0.192099	-0.108455	-0.725518	-0.382883
0.594187	-0.638906	0.913154	-0.307595	0.344911	-0.417306	0.845371
0.869905	-0.0275252	0.85182	0.924503	-0.99266	0.0358109	-0.413421
0.743297	0.595264	0.814509	0.942998	-0.650115	-0.310952	-0.876562
0.456012	-0.0981456	0.155467	0.792853	-0.0958453	-0.945453	-0.705702
0.882105	0.942527	-0.979604	0.889675	-0.541709	-0.787246	0.431423
0.958235	0.674996	0.833832	-0.309852	-0.944723	-0.39385	-0.288579
-0.325417	0.655852	-0.929955	-0.406161	-0.154932	-0.735558	-0.264781
0	-0.0624797	-0.919637	0.614476	-0.143542	-0.343721	0.60871
0.495354	0.316867	-0.99564	0.599215	-0.971047	-0.706903	0.213071
0.817061	-0.269991	-0.07483	0.272825	-0.987982	-0.795223	-0.941095
0.21921	0.269022	-0.811363	0.338207	-0.752282	-0.390565	-0.585574
-0.966113	-0.18867	0.295612	-0.972896	-0.966692	0.888838	0.490859
0.0125461	0.646034	-0.504521	0.00492784	0.391148	0.84978	-0.0431158
0.833385	0.610821	0.939062	-0.167317	0.575282	-0.54059	0.859396
0.8114	-0.2197	-0.95485	0.267278	0.272463	-0.915719	0.199758
-0.60608	0.719525	-0.992961	-0.395737	-0.990588	-0.899899	-0.969024
-0.688609	0.656263	-0.510712	-0.587493	-0.824806	0.287264	-0.852763
0.365872	0.730398	-0.619117	0.963772	0.359775	-0.912222	-0.591255
0.109887	0.657512	-0.805286	0.404815	-0.587399	-0.869347	-0.844858
0.353296	0.590978	-0.820349	-0.114652	-0.977721	-0.794479	-0.763897
-0.66929	-0.0565098	-0.692958	-0.478105	0.139041	0.555582	-0.888394
0.631177	0.731007	-0.0211486	-0.625918	-0.283455	0.482435	0.611584
-0.271089	0.932395	0.360313	0.872314	-0.648944	0.266816	-0.131104
-0.257484	0.934907	0.516174	-0.311173	-0.620185	-0.551497	-0.240244
0.175524	0.457558	-0.980753	-0.0161576	-0.0570753	-0.916241	0.58646
0.203267	0.043043	-0.630113	-0.386056	0.20683	0.203238	0.814777
-0.730917	0.909801	-0.621029	-0.4875	0.156141	0.422267	-0.462019
0.478819	0.158901	-0.581702	-0.874698	-0.305997	-0.824839	-0.82163
-0.884828	0.770204	0.0943872	-0.872143	-0.123139	0.0484568	-0.959773
-0.722642	-0.500859	-0.0771297	0.893029	-0.228658	0.964809	-0.985067
-0.671778	0.833559	-0.756986	0.6233	0.06761	-0.376715	-0.887163
-0.363933	0.264162	-0.626049	0.153652	0.609179	-0.892991	0.171041
0.379609	0.854995	0.238006	-0.365489	-0.703229	0.0868401	-0.150758
0.0676924	0.435525	0.492553	0.971333	-0.789157	-0.978267	-0.953242
-0.552662	0.183327	-0.494336	-0.988934	-0.764996	0.606818	-0.253069
0.685079	0.976805	-0.889317	0.781051	-0.896078	-0.120034	-0.810076
-0.811998	0.487878	-0.357445	0.832317	-0.0923811	0.750767	-0.885846
0.971026	0.587032	-0.560948	-0.608016	0.731737	-0.40739	-0.0855316
0.00632303	0.49621	-0.528156	-0.660547	0.371852	-0.880619	-0.853365
0.29818	0.560886	-0.319155	0.725312	-0.578002	-0.642395	0.74536
0.177242	0.197864	0.263478	-0.797328	-0.979058	-0.602134	0.778191
-0.160608	0.333425	0.888341	-0.824291	-0.707715	-0.470823	0.383546
-0.13287	-0.872438	-0.997337	-0.964558	0.580561	-0.480117	-0.840392
-0.8152	0.0527466	-0.376139	0.689853	0.616779	-0.740159	-0.85725
-0.337253	-0.0646055	0.328237	-0.216481	0.240964	-0.131344	-0.284331
0.432085	0.319902	0.963599	0.653052	-0.995531	0.64271	-0.25271
0.644381	-0.0464026	0.880704	0.58156	-0.168778	0.726901	-0.7056
-0.8152	0.629731	0.779063	-0.868536	0.129393	0.192288	0.729857
0.611809	0.131401	0.927251	-0.877829	-0.975215	-0.111772	-0.139775
0.115898	0.400384	0.945547	-0.908029	-0.983557	-0.694996	0.940584
0.168266	-0.410968	-0.216029	-0.961079	-0.61937	-0.539912	0.838679
0.57912	0.437448	0.799188	0.871244	0.143957	-0.805355	0.288692
0.658185	0.558337	0.832874	0.0287076	-0.35812	-0.371533	0.312549
0.459889	-0.133283	0.812409	-0.815577	0.475936	-0.970919	0.51156
-0.0490029	-0.17182	0.62822	0.217842	-0.784256	0.539951	0.930036
0.659352	-0.173938	0.956749	-0.481369	-0.940997	-0.591775	0.15759
0.305102	-0.573227	0.838388	-0.772235	0.143506	-0.838315	0.197315
0.342813	0.911869	0.840182	-0.859702	-0.845273	-0.909322	-0.06487
0.91827	0.0304431	0.803864	-0.94581	-0.0908639	-0.174395	-0.851609
0.578235	0.625543	0.682367	-0.920351	-0.557304	-0.958372	-0.0127358
0.0562396	-0.0345672	0.394378	-0.883798	-0.205698	-0.161136	0.507122
-0.203435	0.180689	0.205968	0.900171	-0.436236	-0.487031	-0.62216
0.236261	0.788094	0.471116	-0.923041	-0.275718	-0.901089	-0.602723
0.841244	0.0456822	0.581419	0.930555	-0.295754	-0.935756	0.0207867
0.522505	0.912016	0.0702168	-0.450117	-0.40817	-0.710768	-0.632362
0.637394	0.439205	-0.117027	-0.0384261	-0.443118	-0.924911	-0.524046
-0.723874	0.267149	0.499007	0.574917	-0.509609	-0.978671	0.615606
0.785037	0.50328	0.41275	-0.629438	0.414126	-0.773935	0.439455
0.980419	0.168804	0.83909	-0.853523	0.723899	-0.466643	-0.110562
0.48347	0.419668	0.973455	-0.984017	0.19723	0.124	-0.481375
0.844396	-0.34116	-0.27764	0.819087	-0.618369	-0.198977	-0.484933
-0.10925	0.119382	0.747421	-0.415517	-0.416096	-0.933751	-0.608196
-0.352195	-0.159091	0.425153	-0.192965	0.780659	-0.942928	0.599083
-0.566108	-0.19129	0.891902	0.909852	-0.491752	-0.877406	-0.147097
-0.0454957	0.557095	0.908836	-0.775534	-0.373788	-0.956698	-0.503764
0.27899	0.150833	0.944892	0.987071	0.521735	-0.74835	0.331469
-0.854056	0.710576	0.262915	0.954397	0.802031	-0.932544	-0.226856
0.00655425	0.234471	0.182649	-0.92212	0.857813	-0.837722	-0.496358
0.87325	0.193255	0.403193	-0.919313	-0.212632	-0.968747	-0.183041
0.213861	-0.901553	-0.52737	0.108041	0.570315	-0.943191	-0.612319
0.00565291	0.711612	-0.123818	0.397952	0.804829	-0.711155	-0.785151
0.973163	0.905169	-0.290161	-0.285037	0.235755	-0.569176	-0.668852
-0.568225	0.865045	0.619847	-0.40154	-0.967138	-0.577023	-0.302238
0.850478	0.99447	-0.323844	0.989593	-0.676002	-0.947886	-0.111898
-0.0351573	0.496682	0.39627	0.997597	-0.475709	-0.47438	-0.493032
-0.515525	0.667056	0.876096	0.102289	-0.323266	0.140092	-0.254447
0.678982	-0.00759454	0.627529	-0.442354	-0.839277	-0.302939	-0.354242
0.985953	0.59289	0.764829	-0.564876	-0.531101	-0.850637	0.458106
-0.458342	0.637093	0.790114	0.579509	-0.944865	-0.726668	0.518965
-0.635907	0.146195	0.997418	-0.585495	-0.744691	-0.742273	-0.181371
-0.190579	0.309914	0.88183	0.519636	-0.323735	0.38658	-0.803686
-0.329682	0.68393	0.20931	-0.328105	0.0905388	-0.915939	-0.865367
-0.252581	0.104077	-0.540287	-0.742953	0.594631	-0.167952	-0.919349
0.758946	0.32784	0.628135	-0.705305	-0.157791	-0.0166041	-0.719072
-0.887605	-0.0171291	0.615876	0.730562	-0.948665	-0.85691	-0.997861
0.120024	0.310629	0.348903	0.738281	-0.761741	-0.44681	-0.981659
-0.369344	-0.1468	0.277303	0.543784	-0.401883	-0.254957	-0.561426
0.93389	0.92214	-0.125092	0.874021	-0.00629874	-0.476478	-0.44518
0.331827	0.964913	0.57398	0.00975978	0.91784	-0.888286	-0.602632
0.819485	0.820918	0.459924	0.579133	0.371832	-0.317205	-0.918879
0.8983	0.847797	-0.602652	0.42341	0.444352	-0.687874	-0.0326426
0.717197	0.867201	-0.660194	-0.841134	-0.600588	-0.550414	0.00184909
-0.473497	0.951499	0.488627	-0.88326	-0.708777	-0.855976	-0.355333
-0.92359	0.749061	0.214454	0.624108	0.111009	-0.527074	-0.974177
-0.432747	0.977372	-0.564865	-0.245627	0.754699	-0.43684	-0.229826
0.817626	0.677705	0.832651	0.84031	-0.59082	0.657324	-0.563867
0.795829	-0.234942	0.473978	0.491822	-0.79606	-0.820601	-0.924505
0.25609	-0.184944	0.213032	0.870708	-0.758061	0.105767	0.213237
0.129394	0.175939	0.0406056	-0.231891	-0.686749	-0.41699	-0.0460608
-0.0274626	0.142487	0.930276	0.459216	0.619749	-0.523246	0.890364
0.520219	0.239945	0.259081	0.555707	0.538688	-0.332024	-0.19694
0.199174	-0.0571304	0.212818	0.559078	0.288967	-0.891723	0.412931
0.921558	0.0793609	-0.0216455	-0.909802	-0.885167	-0.889202	-0.865879
-0.135817	0.839598	0.376363	-0.956995	-0.915224	-0.274215	-0.318227
0.490269	0.663243	-0.834946	-0.295434	0.141547	-0.278724	0.522442
0.222663	0.17352	-0.0941048	0.369148	0.0606752	-0.999037	-0.465678
0.667961	0.78898	0.348757	0.216205	0.510369	-0.787849	-0.983532
-0.125588	0.677654	0.265107	0.809177	0.875037	0.868056	0.175856
0.00653422	0.776262	0.0695497	0.564612	0.422473	-0.883271	0.766311
0.151299	0.807735	0.569848	-0.742102	-0.426166	-0.539232	0.453588
0.0935667	-0.529005	0.726386	-0.940435	-0.991898	-0.7999	-0.685612
0.681539	0.00866035	0.80725	0.859208	-0.997052	0.584338	0.601798
-0.302187	0.436388	-0.553876	-0.0432387	0.449547	0.337575	0.548683
0.885622	0.246871	0.184494	0.0358411	0.909522	-0.438781	-0.568726
-0.646584	-0.01547	-0.238406	-0.923634	0.901391	-0.323767	-0.936676
0.780252	-0.0675716	0.179422	-0.989975	-0.61019	0.404102	0.781779
0.254715	0.245701	0.660223	0.863528	-0.992977	0.293906	0.160508
-0.213538	0.686439	-0.369744	0.537009	0.397637	-0.562352	-0.774874
-0.01743	0.661205	-0.063381	-0.908816	0.228219	-0.0407668	0.21969
-0.446314	0.609723	-0.0861217	0.989358	0.173929	-0.112378	-0.11096
0.219124	-0.048487	-0.0996785	0.17102	0.218156	-0.710518	-0.251908
0.321188	0.542226	-0.158427	0.916412	-0.610883	0.564112	-0.433607
0.125151	0.448302	0.945081	0.575776	-0.782099	-0.163736	0.825046
0.838001	-0.281992	0.687811	-0.736613	-0.947925	-0.582845	-0.717588
-0.674131	0.968561	0.843252	0.242646	0.126325	-0.785116	-0.629639
-0.601117	0.11497	-0.82938	-0.869916	0.420074	-0.957909	-0.878857
-0.494846	-0.548058	0.773892	0.901887	0.913824	-0.673744	-0.277077
-0.998283	-0.260372	-0.0704235	-0.900252	0.852696	0.413266	-0.517641
-0.779898	-0.917485	0.927438	-0.949526	-0.812287	-0.513744	-0.75773
0.501074	0.240321	0.760916	0.93064	-0.935636	-0.551631	-0.516707
-0.543006	0.482922	-0.835875	0.269222	-0.843874	0.237256	0.158603
-0.697157	0.456436	0.0234171	0.321366	0.353526	-0.320577	-0.0252964
-0.859802	-0.388782	0.168559	0.90714	0.989433	-0.886705	0.477916
-0.668066	0.713238	-0.687398	0.948277	-0.763189	-0.243975	0.294374
-0.607641	0.831775	0.268353	0.924628	-0.735198	-0.743271	0.220248
-0.071373	0.471811	0.148234	-0.998138	0.0680352	0.223732	0.399157
-0.911464	0.331447	-0.0257961	-0.942216	0.514816	-0.273543	0.28812
0.352715	-0.303298	0.40727	0.418275	-0.948657	-0.848443	-0.0563727
0.34699	0.517828	0.698525	-0.359487	0.321413	-0.356711	0.47317
-0.809914	0.811109	0.923659	0.89676	0.123386	-0.936543	0.569957
-0.208354	-0.948011	0.320777	0.684821	-0.785009	-0.238499	0.0320163
-0.363659	-0.844512	0.376132	-0.559693	-0.467006	-0.0132021	-0.403536
-0.736686	-0.838614	-0.170148	-0.583973	-0.247908	0.131064	-0.164656
-0.30199	-0.8201	0.757486	0.421075	-0.638218	-0.690345	-0.137441
-0.324685	0.907547	0.766341	0.421945	-0.36597	-0.583498	0.767353
-0.119342	-0.859133	-0.946834	0.0100317	-0.061158	0.297804	0.232115
-0.581169	-0.673239	-0.104599	0.519884	-0.00924919	-0.742033	-0.697105
-0.148151	-0.43541	0.305828	-0.738597	0.725116	0.320889	-0.129838
0.906518	-0.366845	0.248564	0.298835	-0.307341	0.468439	-0.294873
0.824997	0.847072	0.377307	-0.0201955	0.206078	0.698634	-0.727299
-0.901247	-0.8776	0.0272543	-0.448946	-0.89442	0.699693	0.896698
0.793675	0.0330016	-0.279668	0.117815	-0.895622	-0.778898	-0.141954
0.716881	-0.106939	0.00816982	0.611322	-0.569078	-0.738276	-0.599105
0.825998	0.184123	-0.908914	-0.796489	-0.148225	0.852701	-0.531916
-0.798645	0.768905	-0.83501	0.0545353	-0.525661	0.761137	-0.750802
0.304378	-0.668715	-0.938236	0.431958	-0.93377	-0.516883	0.538978
0.0689204	-0.58059	-0.841474	-0.404613	-0.907211	0.464305	0.740367
-0.866994	0.200468	0.944673	-0.084461	-0.513548	0.0121165	-0.801594
0.725233	0.114721	0.936563	0.123128	-0.0124597	0.501519	0.939705
-0.437901	-0.312536	0.915965	0.116241	-0.147087	0.0951749	0.0113869
0.988866	-0.901055	-0.83667	0.511736	-0.911453	-0.41537	-0.537624
0.289287	0.645111	0.929037	0.0118049	-0.824925	-0.807415	-0.913711
-0.240868	-0.85549	-0.955191	0.958368	-0.301621	-0.843524	-0.369506
-0.170331	0.611129	-0.88053	-0.650893	0.150378	-0.753145	-0.690491
0.364552	-0.30049	-0.90355	0.664817	0.356781	-0.971255	0.0414251
0.976264	-0.248383	-0.96728	-0.477827	0.019786	-0.889822	-0.658175
-0.91403	-0.173341	0.86509	-0.661159	0.325123	-0.419669	-0.0953027
0.769133	0.125766	0.810312	0.186388	-0.700415	-0.987517	-0.901075
0.676429	0.376314	0.923029	-0.96955	-0.911131	-0.732381	-0.952752
-0.80114	0.826857	0.36418	-0.975896	-0.993447	-0.0458759	-0.338729
0.691481	0.798248	0.623491	-0.738797	-0.237145	-0.606619	-0.620724
0.0750239	-0.881553	-0.353767	0.640314	0.0946605	-0.0559406	-0.898905
0.123434	-0.777045	-0.0814216	0.439731	-0.0994748	-0.788264	-0.711286
-0.0366066	0.919757	0.971907	-0.734272	0.0087923	-0.787374	0.637668
7.71772e-13	0.349034	-0.663085	0.511109	-0.507263	-0.531101	0.313201
0.749786	0.0835191	-0.576794	0.165819	-0.811522	-0.827171	-0.17307
0.771446	0.978411	-0.149838	0.752608	-0.436784	-0.287997	-0.558544
-0.782761	-0.695846	0.461389	0.858135	0.119711	0.429699	0.836323
-0.664777	0.84611	0.660693	0.142136	-0.554096	-0.195981	0.512877
-0.0737327	-0.828951	0.556817	-0.829548	-0.697269	-0.949397	0.87358
-0.0571598	-0.641716	-0.500115	0.932311	-0.656233	-0.6607	-0.116227
-0.45828	0.0188626	0.216134	0.983154	0.256632	-0.524964	0.931419
0.543884	0.473373	-0.0269054	0.822124	0.542482	-0.279602	-0.51263
-0.705465	-0.835261	0.683162	0.995712	-0.254573	-0.812629	0.520929
-0.687793	-0.818357	0.0613722	-0.432236	-0.518876	-0.758961	-0.187678
-0.576571	0.139761	0.5185	-0.700912	-0.568939	0.298895	-0.254507
-0.716961	0.524534	0.760973	-0.67444	-0.383764	-0.684872	0.861263
0.383137	0.803299	0.647694	0.936231	-0.417921	-0.395712	0.408565
-0.950021	-0.897502	-0.716274	-0.611805	-0.0991246	-0.176542	-0.11808
-0.280352	-0.133893	0.0563969	0.90244	-0.362932	-0.0483428	-0.125992
0.146771	0.65014	0.653399	-0.719001	-0.904405	-0.855904	-0.595747
0.407538	0.0565804	-0.616447	0.863582	-0.0561626	-0.853434	0.247218
0.796729	0.171004	-0.270276	0.877103	-0.467364	0.151534	0.0965016
0.944911	0.707502	0.279428	0.89188	-0.692948	-0.548739	0.158919
0.830617	0.200393	0.698568	0.823738	-0.949157	-0.313001	0.526264
-0.845735	0.488311	0.863502	-0.716123	-0.447426	-0.158225	-0.029956
0.18967	0.413467	0.773434	-0.789686	-0.195626	-0.559375	-0.613129
-0.349863	0.831989	0.547504	0.871807	-0.0436626	-0.967119	-0.293691
-0.632752	-0.238447	-0.686726	0.811479	-0.712139	0.0615527	-0.528393
0.316622	0.73062	0.846787	0.757379	-0.452188	-0.750738	0.55196
-0.34454	-0.523841	-0.783923	-0.830715	-0.669276	-0.118833	-0.852308
0.26653	-0.499416	-0.85751	0.670266	-0.20187	-0.377985	-0.524887
-0.457898	0.489284	-0.927123	0.706011	0.302469	0.586155	-0.354774
-0.112874	-0.94913	0.6936	0.86418	-0.862704	0.0525878	-0.373874
-0.0119269	-0.357	-0.97591	-0.929458	0.90235	-0.94966	-0.850403
3.9192e-12	-0.189239	-0.999257	0.818424	0.0393591	-0.543998	-0.811711
-0.51276	0.550999	-0.564148	0.881421	-0.552199	-0.294429	0.571002
0.513721	-0.210704	-0.104013	-0.811577	0.962657	-0.386728	-0.978102
0.654224	-0.21198	0.906936	0.838876	-0.709789	-0.948595	0.231053
0.895122	0.718194	0.4983	0.866875	0.865452	-0.130167	-0.966943
0.77626	-0.843623	0.738721	0.63716	0.542313	-0.354282	-0.948626
0.547582	-0.827903	-0.66223	0.5039	-0.927539	-0.887633	0.076576
-0.198161	0.154887	0.12909	0.443006	-0.64718	0.849912	-0.772721
0.461518	-0.431798	0.906886	-0.0121421	0.223743	-0.0476506	-0.836268
0.348367	0.84959	-0.27406	-0.810478	0.0948707	-0.37387	-0.682723
0.00159766	0.908042	0.171128	-0.569506	-0.918526	-0.479325	-0.806785
0.688059	-0.587628	0.988767	-0.329513	-0.633623	-0.44499	0.270432
-0.113389	0.74718	-0.973213	-0.581222	-0.926722	-0.816274	-0.866862
0.465739	0.824884	0.996591	-0.503026	-0.851747	-0.771654	0.397228
0.441604	0.710324	-0.740571	0.217198	-0.71126	-0.756904	0.206269
0.40713	-0.724738	-0.887332	0.392087	-0.610874	-0.610555	-0.983922
-0.28604	0.450462	-0.928252	0.525001	0.166169	-0.273957	-0.506971
0.371391	-0.197963	-0.893555	0.720078	-0.395801	-0.936529	0.0424321
0.306439	0.401047	-0.787791	0.676394	-0.614168	-0.424513	-0.607145
-0.167272	0.784686	-0.586739	-0.243941	-0.877149	-0.572349	-0.371823
0.173303	0.781876	0.880355	0.43158	-0.624985	-0.772673	-0.577027
-0.496038	0.776205	-0.739483	0.630026	0.902878	-0.856247	-0.287354
0.434236	0.142145	0.665973	0.523759	-0.977337	-0.543678	-0.807704
-0.18906	0.752298	0.467532	0.456908	-0.72612	-0.658218	0.00181527
0.115465	0.912776	0.680826	0.645226	-0.45126	-0.675117	-0.458456
-0.525337	0.42359	0.727487	-0.862604	0.784494	-0.938972	0.154098
-0.996672	0.793916	-0.390172	-0.925055	-0.471945	-0.827358	0.91879
-0.977275	0.859549	-0.691241	0.0723622	-0.65617	0.866128	0.532477
-0.138682	0.300057	0.696133	0.680965	-0.772269	0.302841	0.835087
-0.795158	0.386955	-0.623299	0.903257	-0.242184	0.131921	-0.368
-0.5	0.292598	-0.608914	-0.969855	0.381516	-0.719607	-0.617569
0.615189	0.37417	-0.865783	0.775431	-0.676602	-0.748201	-0.324265
-0.707107	0.920933	-0.751164	-0.449927	-0.599084	-0.577098	-0.296302
-0.470604	-0.68941	0.859004	-0.809089	0.367957	-0.860177	-0.763356
0.912756	0.31271	0.486961	-0.889074	-0.237969	0.0216088	-0.308083
0.550184	0.0612857	-0.478888	-0.983293	-0.754632	-0.772521	-0.475589
0.374292	0.712501	-0.0832072	-0.426158	0.283726	-0.722713	0.0900048
0.691334	0.154454	-0.868401	0.695643	0.45009	-0.801208	-0.252192
-0.36294	-0.0872615	0.79339	-0.941258	-0.967187	-0.826513	-0.729077
0.204474	0.073743	0.943978	-0.983425	-0.854861	-0.576179	-0.509792
-0.885157	-0.486212	0.750916	0.923294	-0.987223	-0.79969	-0.449133
-0.815989	0.107353	0.0295771	0.862561	-0.948429	-0.747765	-0.693365
0.0915834	-0.27854	0.885592	-0.671547	-0.925196	-0.791772	-0.808908
-0.955921	0.15445	0.834649	-0.622427	-0.270672	-0.713741	-0.497206
0.811045	0.062595	0.712149	0.989939	-0.338191	-0.944386	-0.995841
9.4369e-16	0.341979	0.972912	0.854483	-0.834448	-0.667098	-0.464349
0.229291	0.897331	0.616586	-0.682985	-0.768795	-0.758985	-0.811815
-0.588087	-0.928627	0.71164	0.575931	-0.922579	-0.787702	-0.799793
-9.4813e-13	-0.433902	0.622259	0.667436	-0.498491	-0.594478	0.0874934
0.754186	0.14213	0.529161	0.690832	0.324819	-0.0594676	-0.769792
0.894427	0.133505	0.535499	0.703663	-0.515575	0.066649	0.314423
0.0415453	0.424045	0.491062	0.632687	-0.800911	-0.568612	-0.109297
-0.0161984	0.781884	0.883254	-0.277635	-0.994387	-0.220385	-0.200291
-0.683347	0.540063	-0.299565	0.551418	-0.226925	0.557673	-0.830543
0.798105	0.688242	0.437861	0.88971	-0.816409	-0.52289	0.803204
-0.0611305	0.189963	-0.386275	0.836708	-0.788804	-0.921016	0.368856
-0.0147347	0.402727	-0.462403	0.763695	-0.266392	-0.939377	-0.252095
-0.344031	0.87411	-0.475923	0.687447	-0.355952	0.766967	-0.122364
0.32174	-0.960626	-0.901729	-0.386636	-0.466296	-0.466177	-0.527186
0.719497	0.908224	-0.471112	0.428976	-0.639142	0.21354	-0.376939
0.814969	0.804324	-0.129147	0.571884	-0.91	0.789883	-0.160886
-0.320836	0.45651	-0.332774	0.6125	0.836201	-0.931462	-0.13259
-0.707107	0.795934	-0.413823	0.814136	0.685251	-0.202463	0.363996
0.542465	0.624161	0.851354	0.614279	0.021906	-0.647994	-0.532003
-0.484553	0.222482	-0.488713	0.474655	-0.201021	0.584811	-0.03927
0.760706	0.628497	-0.00702963	0.679143	-0.933907	-0.0291769	-0.085345
-0.452202	0.516773	-0.137721	0.541286	-0.933629	0.175779	-0.0950966
0.256474	-0.636872	-0.352002	-0.436925	-0.0950143	0.743004	-0.492962
-0.0343752	-0.279485	-0.378559	0.328142	-0.25791	0.651728	0.854076
0.0535375	0.0811155	-0.645634	0.0256007	-0.933161	-0.989913	0.461245
-0.344157	0.757904	0.649999	-0.382869	-0.921965	-0.121569	0.903475
0.475963	-0.362088	0.697527	-0.086682	-0.810808	0.597767	0.946396
0.0989498	0.327975	0.0106687	-0.081682	-0.053251	0.838876	-0.0630183
-0.0584689	0.248779	0.261333	-0.256195	-0.898138	0.481893	0.155489
0.00768519	-0.378534	0.972793	0.604202	-0.979212	-0.828224	0.136108
0.370979	0.922657	-0.69482	-0.222366	-0.983452	-0.276176	0.113505
-0.416824	0.993283	0.795536	0.931753	-0.857231	-0.903029	-0.493861
-0.285375	0.438227	-0.876071	0.770956	-0.861289	-0.967435	0.52094
-0.274026	-0.286439	-0.257236	0.118926	0.999471	0.923307	0.403748
-0.348312	0.259574	0.591042	0.0959648	-0.718334	-0.899717	0.126933
-0.481678	0.693776	0.860538	-0.538164	-0.887637	-0.85639	-0.296906
-0.804061	-0.725402	-0.892677	-0.655753	-0.9737	-0.248902	0.701484
-0.0309085	0.633066	-0.863145	-0.225887	-0.950517	0.186758	0.736633
0.188983	-0.962107	-0.825193	0.484925	-0.582053	0.101084	0.510884
0.861996	-0.949341	0.716432	0.401108	0.228343	-0.867379	-0.726324
-0.130133	0.9149	0.00978499	-0.489039	-0.179735	-0.494294	-0.507701
0.294942	0.851943	-0.0339356	0.66886	-0.379778	-0.924964	0.381093
0.690893	0.538369	0.671833	0.391118	-0.0882735	-0.827	-0.224083
-0.898984	-0.848858	0.914284	0.191301	-0.00486856	-0.667887	-0.846338
-0.113394	0.331604	-0.944025	0.928762	0.391281	0.314211	-0.867553
0.602533	0.871582	-0.935719	0.818447	-0.114541	-0.725387	-0.497833
0.803185	0.969762	-0.727277	0.57225	0.122892	-0.377542	0.822574
-0.359092	0.841682	0.385895	0.381438	-0.853334	-0.534893	-0.866228
0.689748	-0.796803	0.169481	0.928614	0.334226	-0.322549	-0.224125
0.620109	0.974628	-0.975917	0.919353	-0.47623	-0.0342462	0.331756
-0.606394	-0.584671	0.120454	0.767225	-0.843951	-0.50448	-0.163064
-0.270598	0.296515	-0.531369	-0.994766	0.244776	-0.149712	0.055335
0.431624	0.936765	-0.725542	-0.502549	-0.883185	0.492646	-0.768385
-0.617765	0.582665	-0.83123	0.940267	-0.844272	0.0659861	-0.824507
-0.853209	0.510307	-0.607794	-0.994968	-0.369778	0.211727	0.171589
-0.074414	0.808941	0.127782	-0.99028	-0.748125	0.0648743	0.434856
-0.846891	0.0693544	-0.202952	0.722921	-0.993314	-0.770218	-0.790299
0.419514	0.156011	0.897613	0.996643	-0.815614	-0.503685	-0.651678
-0.0707805	0.281529	0.669953	0.463059	-0.596497	-0.467862	-0.885547
0.959892	0.867919	0.459796	-0.203062	-0.319819	-0.922813	-0.0413077
0.867603	-0.895983	0.997745	-0.559197	-0.347285	-0.0366972	-0.878422
-0.77644	0.201638	0.752438	0.89153	-0.786249	-0.417698	0.00722001
0.877015	0.922389	0.409414	-0.840777	-0.981517	-0.994601	-0.273275
0.495398	0.923597	-0.0165851	-0.26863	0.586076	-0.940186	-0.759395
0.717127	0.22374	0.192199	0.732943	0.957353	-0.376612	-0.316956
-0.857069	-0.140398	-0.202773	0.768665	0.61812	-0.838809	0.0124522
-0.755519	-0.903295	-0.881483	-0.727566	-0.983529	-0.910684	-0.392871
0.181639	0.553853	0.911833	0.121003	-0.184353	-0.992525	-0.221171
0.221278	-0.591746	0.627962	0.906823	0.552205	-0.773598	-0.850144
-0.98107	-0.0523112	0.00403478	0.741842	0.752598	-0.349325	0.588084
0.937147	0.357785	-0.865587	0.912441	-0.551964	-0.0152483	-0.694069
-0.644456	0.638463	0.952738	0.141995	-0.736052	0.493086	-0.665028
0.586868	0.586567	0.0570768	0.952006	-0.706065	-0.911243	0.31102
0.354755	-0.997444	0.316279	0.530201	-0.935032	-0.594802	-0.377722
0.426982	-0.473763	-0.693564	0.930257	-0.943356	-0.60906	-0.929059
-0.819473	-0.497445	-0.998611	0.000189579	-0.808478	-0.758541	-0.504477
0.265121	0.763877	-0.904649	-0.385146	0.325489	-0.607152	-0.752494
-1	0.00909834	0.927638	0.628482	0.753249	-0.135636	0.688626
0.98709	0.552818	-0.960677	0.443305	-0.481074	-0.342374	-0.818936
-0.0966755	-0.865888	-0.704568	0.721446	0.0593588	-0.677994	-0.962233
0.712527	-0.402546	-0.114697	0.587318	0.665988	-0.764509	-0.954294
0.263133	-0.906014	0.289718	0.882922	-0.961317	-0.723873	0.435048
0.91868	-0.125996	-0.310808	0.939375	-0.789261	-0.561561	0.0807396
0.970734	0.550681	-0.834532	0.67954	-0.74037	-0.179972	-0.467946
0.697957	0.0915341	-0.986021	0.572761	0.0732231	0.124933	0.382109
-0.272582	-0.930182	0.983607	0.508125	0.252278	-0.188458	0.731646
0.520077	0.713892	0.796976	0.214706	0.552963	-0.697097	0.808746
-0.771629	-0.00414593	0.796813	0.92582	0.847888	-0.871081	0.318765
-0.576279	-0.870508	0.378016	0.546634	-0.210817	-0.367512	0.18707
0.939149	0.129033	0.443809	-0.950913	0.832083	0.764238	-0.978299
0.862514	0.585347	-0.790168	0.826907	0.0710723	0.892248	-0.658375
0.556292	0.553489	0.762489	0.668454	-0.556097	0.871801	0.391458
-0.613828	0.001235	0.653837	0.428993	-0.819804	-0.931826	-0.302933
-0.893981	-0.0979476	-0.704764	0.476412	-0.906727	0.439753	-0.737835
0.131741	-0.0354018	-0.741588	0.623772	0.0063562	0.810854	-0.258825
0.93459	-0.345135	-0.753613	0.682936	-0.573375	0.593329	-0.288634
-0.0661822	-0.46789	0.596137	0.264341	-0.732053	-0.8146	-0.435125
0.0283993	-0.0235067	-0.750672	0.581632	-0.938596	-0.948926	-0.191163
0.262599	-0.0533875	-0.180478	-0.801339	-0.514536	-0.961185	-0.613929
-0.299797	-0.472275	0.761193	-0.85056	-0.360921	0.383827	-0.678574
0.474826	0.864996	-0.817424	-0.894365	0.745273	0.865192	0.51155
0.640747	-0.906906	-0.825086	0.891672	-0.830603	-0.748828	-0.0683729
-0.435762	0.25582	0.894078	0.927266	-0.825063	-0.8204	0.587552
-0.744705	-0.522155	0.628724	0.43406	-0.712645	-0.895704	-0.832151
0.827031	0.874828	-0.602814	0.595925	-0.989008	-0.970125	0.174319
-0.914537	0.628815	0.473759	0.618415	-0.914295	-0.977678	-0.128211
0.699784	0.979192	0.245639	0.637041	-0.352352	-0.950978	-0.944044
0.910417	0.918139	0.717851	0.184559	0.224644	-0.886638	-0.480655
-0.502715	0.658733	-0.871158	0.575479	0.654244	-0.954314	-0.667558
-0.810457	0.951201	0.887621	0.766896	0.949966	-0.976623	0.710803
-0.640117	0.264626	0.0447434	0.154153	-0.927592	0.301628	-0.882068
0.778691	0.542779	-0.400147	0.571568	-0.783181	-0.879946	-0.747516
-0.62063	0.582538	0.256149	0.755985	-0.594318	-0.131186	-0.18869
0.300938	0.590647	-0.617025	0.0039297	-0.905698	-0.915928	0.463935
-0.38384	0.712033	0.198443	0.337913	0.977043	-0.964246	-0.478958
0.64635	0.697243	0.460307	0.481875	0.794884	-0.847871	-0.00400828
0.976864	-0.114567	-0.403895	-0.858145	-0.742275	0.458257	-0.735681
0.563328	0.355671	-0.199812	-0.224047	-0.777208	-0.99876	-0.831053
0.650235	0.50752	0.446558	-0.0668928	-0.163529	-0.95788	-0.913547
-0.835208	0.42453	0.683116	-0.125608	-0.345114	-0.875795	-0.960212
0.0469605	0.232485	-0.757858	0.324875	-0.538995	-0.892864	0.939135
-0.138466	0.653824	0.928659	-0.142678	-0.81563	-0.912117	-0.708398
0.0483616	-0.745622	0.0645539	0.0339244	0.528731	0.674578	0.0549118
0.194608	0.457194	-0.29875	0.656919	0.25524	-0.955769	-0.286833
-0.647027	0.469592	0.415848	0.316049	-0.310518	-0.173707	0.79653
0.515853	-0.476383	0.997721	-0.382778	-0.314988	0.157835	-0.489118
0.870527	-0.366114	0.756143	-0.100288	-0.42202	-0.312612	-0.680237
0.777345	-0.0564083	-0.679992	0.375435	-0.743717	-0.309427	-0.680702
0.44849	0.298375	0.626694	-0.15922	-0.665748	-0.668957	-0.556774
0.769682	-0.44323	-0.869639	-0.962991	-0.982934	-0.86594	-0.835341
-0.316563	-0.534737	-0.976106	-0.0215427	-0.845709	-0.975473	0.575054
0.692363	0.969267	0.895568	0.547596	-0.858302	0.250315	0.722163
0.547393	0.735964	0.614749	0.74468	-0.770249	0.966213	-0.116461
0.274006	-0.537608	-0.663455	0.860224	-0.573567	0.386128	-0.577465
-0.89088	0.337114	0.430709	0.966294	-0.720935	0.449012	-0.438935
-0.183793	0.484066	0.788191	0.856772	-0.42002	-0.903445	-0.218739
-0.2827	0.866904	0.954167	-0.219334	-0.831155	-0.99827	-0.860941
-0.530061	0.688483	0.623563	0.0963444	-0.848007	-0.514642	0.494087
0.574083	-0.527932	0.928562	0.334139	-0.456035	-0.388649	0.379316
0.998572	-0.755222	-0.895907	-0.618893	-0.112418	-0.337693	0.220521
-0.651631	0.799688	0.640414	-0.599464	0.398071	0.311958	0.358838
-0.990165	0.975758	-0.164185	-0.371571	-0.728578	0.263078	-0.459144
0.0538637	0.765212	0.421957	-0.426439	-0.69558	0.011383	-0.27609
0.653205	-0.454021	0.460974	-0.0546151	-0.964079	0.06387	-0.237231
-0.477706	-0.328054	0.678243	0.695526	-0.945561	-0.921883	-0.742113
0.971682	0.489817	-0.246468	0.755188	-0.976887	-0.936526	-0.518161
0.567325	-0.450329	-0.593825	0.989871	-0.457716	-0.881212	-0.293624
0.404617	-0.182124	0.745838	-0.371378	0.0549345	-0.658962	-0.725525
0.775961	-0.129768	0.959107	-0.163913	0.739322	0.49811	0.470753
-0.219078	0.303837	0.225386	-0.658098	-0.459295	0.105592	-0.974242
-0.446707	0.695224	0.603444	0.743063	0.310532	-0.0924657	0.219374
-0.789481	-0.181894	0.742862	0.665669	-0.663338	-0.674895	-0.0566341
0.866086	-0.284527	0.745121	0.830226	-0.853275	0.120723	-0.520349
0.879594	0.246473	0.642996	-0.975591	-0.942289	-0.661004	0.476937
0.013372	-0.856754	-0.307455	-0.299858	-0.874706	-0.953017	-0.40332
-0.554622	0.948097	-0.645401	-0.842648	-0.944959	-0.341638	-0.115162
0.563106	0.33365	0.263006	0.531398	-0.0604092	-0.342248	0.0371929
0.839686	-0.785975	-0.627498	0.172425	0.0251911	-0.822586	-0.633202
-0.910666	0.703634	-0.829585	0.205218	0.499979	0.545952	-0.511308
-0.12356	0.820504	0.993543	0.89122	0.367417	-0.112622	-0.248944
-0.151972	-0.843137	-0.997795	0.848593	-0.779893	-0.547108	0.30897
-0.593035	-0.407763	0.757001	0.658988	-0.185882	0.510372	-0.968766
-0.852986	-0.229193	0.652174	-0.773496	-0.0739577	0.906533	0.514556
0.897875	-0.659463	0.264777	-0.811249	0.231847	-0.89291	-0.86466
-0.12016	0.925242	0.50668	-0.955662	-0.81472	-0.532398	0.760789
0.773824	-0.921892	0.162737	-0.680222	-0.544632	-0.926481	-0.582572
0.305518	-0.822956	-0.579248	0.782275	-0.273483	0.946209	0.882905
0.0852203	0.683103	-0.977812	-0.654057	-0.43306	-0.454532	0.629501
0.509045	0.159631	0.16081	0.329934	-0.724645	0.918192	0.110054
-0.800639	0.0204785	-0.474076	-0.77906	-0.890096	-0.438298	-0.0703177
0.280794	-0.910866	0.0197167	0.789325	-0.172144	-0.588566	0.715584
-0.620859	-0.741028	0.262953	0.828918	-0.982592	0.43414	-0.0991585
-0.574624	-0.437544	-0.139777	0.892747	-0.766972	0.115432	-0.901108
0.656145	-0.834021	-0.274651	0.32745	-0.251221	0.134374	-0.981401
-0.660966	-0.669474	-0.569989	-0.742471	-0.523708	-0.0591146	-0.382307
-0.697841	-0.555405	-0.997327	-0.979967	-0.861956	-0.0521184	0.318626
0.85144	-0.000458364	0.992052	-0.837565	0.565558	0.0207974	-0.366124
0.389745	-0.859202	-0.00462042	-0.953127	-0.715642	0.307427	0.555673
-0.0687136	-0.771797	-0.224219	-0.694825	-0.719707	0.399544	-0.773171
-0.551184	0.591962	0.969442	0.428676	0.732209	0.263969	0.624844
0.408248	0.221213	0.889032	0.00209281	-0.487383	0.253579	-0.263605
-0.304099	-0.0363868	0.0525571	-0.989485	0.284687	0.451925	-0.834876
0.486827	-0.135438	0.481939	0.730158	0.18863	-0.293431	0.912238
-0.850397	0.997151	-0.232869	-0.27996	0.207746	-0.124511	0.532646
0.789884	0.866052	-0.324828	-0.385285	-0.205337	-0.330936	-0.943745
0.613838	0.659478	0.666734	0.491353	0.87192	-0.254735	0.15589
0.98838	0.937392	-0.445072	0.16586	0.219124	-0.537086	0.31693
0.945456	-0.131481	-0.501376	0.46067	-0.337964	0.24908	-0.986828
0.66346	0.0595968	0.593542	-0.43426	0.0725441	-0.572755	-0.199755
-0.389919	0.798464	0.584824	-0.402212	-0.119626	-0.318109	0.371972
0.187304	0.999491	-0.530166	0.90411	-0.616946	-0.600404	-0.135992
0.788164	0.458752	-0.312	0.987463	-0.636491	-0.859004	0.457326
0.0767894	0.509338	0.840617	0.356131	0.728433	-0.796459	0.53301
0.757907	-0.503191	0.910036	0.846136	0.914897	-0.995736	-0.570386
-0.255551	-0.772292	0.618552	-0.220897	0.366405	-0.345055	-0.93686
0.419216	0.0166747	-0.323558	0.827312	-0.11046	-0.0527517	-0.900052
-0.422413	0.446262	0.906972	-0.915409	-0.148393	-0.925908	0.229928
0.872228	-0.671378	-0.879389	0.74394	-0.649306	-0.376749	0.667393
-0.0423539	0.73865	0.134085	-0.943026	-0.735987	0.430673	-0.703684
0.690541	0.155859	0.27326	-0.730469	-0.268948	-0.702011	-0.669307
-0.484092	0.0106118	0.911503	-0.538333	-0.277353	-0.0485309	-0.778229
-0.865907	-0.300909	-0.0426081	0.289281	-0.314786	-0.126012	-0.216989
0.158147	-0.404736	-0.932304	0.947994	-0.394917	-0.227468	0.50269
-0.400298	-0.503163	0.885276	0.138482	-0.767109	0.208754	-0.118067
0.729812	-0.875064	-0.991609	-0.713641	-0.317436	0.179329	-0.858563
-0.621357	0.173596	-0.750205	0.00552949	0.52085	-0.903034	-0.818877
0.0637714	-0.323125	0.643094	-0.995859	-0.466884	-0.859813	-0.453966
-0.424614	0.584095	-0.957827	-0.969849	-0.783928	-0.428846	0.500057
0.244915	0.778993	-0.558631	-0.962596	-0.708711	-0.871193	0.449653
-0.0991729	0.95841	-0.910671	-0.648848	-0.553468	-0.0312538	-0.315749
-0.510115	-0.010575	0.871582	0.769124	-0.42217	-0.257132	-0.229867
-0.438689	0.648153	0.997242	0.186671	0.0539858	-0.809076	-0.84031
-0.309175	0.845205	0.673099	-0.988261	-0.724186	0.163387	0.577742
-0.32612	0.983671	0.777877	0.732429	-0.904261	-0.712527	-0.234714
0.263931	0.959863	0.0601803	0.983814	-0.834882	-0.821862	0.445233
0.18801	0.891473	0.570811	0.288	-0.856591	-0.749388	-0.13148
0.538462	-0.822414	0.417722	0.9913	-0.769142	-0.00487352	0.0708577
-0.54364	-0.973115	0.964531	0.865946	-0.536167	-0.824098	-0.778923
-0.218663	-0.944698	0.999292	-0.958076	-0.621853	-0.515737	0.683842
-0.727265	-0.920729	-0.374127	0.934929	-0.941047	-0.853096	0.677762
0.563766	-0.369393	0.00651251	0.868873	-0.0925751	0.0308445	-0.414296
-0.774377	0.819598	0.368095	0.473401	-0.463917	-0.493294	-0.561099
0.733693	-0.198312	0.975018	0.667194	-0.523404	-0.41928	0.647115
0.782481	-0.913805	0.970972	0.816408	-0.552045	-0.540968	0.850088
0.597996	-0.66753	0.845404	-0.996782	-0.807303	-0.513792	0.362341
0.390787	0.849892	0.533439	0.486002	-0.470434	-0.0288368	-0.874632
0.756445	0.880754	0.537175	0.613188	-0.258571	-0.75219	-0.431416
-0.0971985	-0.988134	0.846349	0.361655	-0.30688	-0.555579	0.931437
0.406836	0.853495	0.941758	0.485997	-0.170571	-0.0299247	0.990913
0.398942	0.90474	0.000441695	0.435326	-0.437866	0.531276	0.547423
0.443018	-0.497651	0.000114264	-0.720103	0.399487	-0.846807	-0.258718
0.615784	0.994856	-0.345875	0.955987	-0.024267	-0.807446	-0.0602406
0.537293	-0.748501	-0.679794	0.48507	0.979792	-0.0338437	0.111235
-0.802834	0.821328	-0.960692	0.19518	0.476594	-0.767698	-0.130221
0.0504236	-0.924889	-0.896416	0.0695446	0.317124	-0.863933	-0.135578
0.527049	-0.941326	-0.802704	-0.748709	0.621997	-0.150316	0.546178
-0.983383	0.924525	-0.892561	0.940432	0.991565	0.130037	-0.313912
0.0715632	-0.839963	0.273719	0.0346734	0.802633	-0.802398	0.872445
-0.729721	0.832033	0.527913	0.239066	0.30936	-0.993374	-0.560843
0.930196	0.835749	0.109259	-0.103226	0.327581	-0.859498	-0.657855
-0.697709	-0.862468	-0.951993	-0.119943	0.599211	-0.849773	-0.294578
-0.0820438	0.542656	0.984225	0.453249	0.854749	0.19996	-0.593534
-0.831032	0.676285	-0.0716986	0.260401	0.768781	0.370639	0.0718446
0.0175535	-0.868229	-0.112236	-0.462573	0.520567	0.239787	0.440315
-0.532882	-0.65442	0.897771	-0.254707	0.106457	-0.843046	0.53533
0.513702	0.41625	0.566995	-0.0316547	0.36353	-0.552149	-0.616073
0.37324	0.716429	0.354149	0.147545	0.534919	0.50515	-0.959754
0.347625	0.491039	-0.551967	-0.849915	0.835854	-0.608298	-0.658875
-0.953894	0.602428	0.827045	-0.752804	-0.0539486	-0.966409	-0.865479
-0.701645	0.688834	-0.647884	-0.863054	-0.629724	0.246072	-0.77059
0.263992	0.684384	-0.584069	-0.718565	0.0698964	-0.612815	0.994462
0.764959	0.417624	0.444543	-0.221485	0.480947	-0.809828	0.927335
0.598498	-0.0822004	0.62381	-0.205753	-0.613973	-0.626196	-0.444081
0.708156	-0.0360983	-0.260515	-0.988175	-0.221221	-0.0461261	-0.672426
-0.98908	0.154412	0.302517	-0.89441	-0.574325	0.439511	0.369301
0.223717	-0.952008	-0.578472	0.636104	-0.990782	0.428321	-0.669246
0.933454	-0.969395	-0.970283	0.589421	-0.492606	-0.578907	-0.711932
-0.0854575	0.263876	-0.804553	0.438024	-0.594915	0.00973649	-0.49926
0.991684	-0.769026	0.734411	-0.980453	-0.626019	-0.165892	0.948137
0.904249	0.0349112	0.441555	-0.992577	0.414868	0.239555	0.991326
-0.620063	0.999702	-0.327542	-0.870739	0.0980702	0.629161	0.421781
-0.962931	0.379592	0.436806	0.600292	-0.329788	-0.858352	-0.902286
0.549508	0.783151	-0.187681	0.923206	0.998958	-0.53526	-0.895519
0.651554	0.961152	-0.170715	0.901564	0.569308	-0.57817	-0.969168
0.364717	0.967119	-0.722638	0.761859	0.118597	-0.896924	-0.208484
0.0303444	0.750946	-0.592532	0.960122	-0.137888	0.402457	0.288931
-0.408284	0.919995	-0.054135	-0.944151	-0.189552	0.300141	-0.710064
0.46636	0.959039	0.842957	-0.40712	-0.941381	0.698068	-0.912486
0.320786	-0.0759268	0.458263	0.695591	-0.0625969	0.157812	-0.618167
-0.130306	-0.717386	-0.620158	0.56545	-0.317761	-0.986251	-0.996328
0.570983	0.801041	0.561041	0.301962	-0.331211	-0.289269	-0.847747
0.300287	0.978074	0.727043	-0.744549	-0.0623576	0.695275	-0.210705
-0.0449148	0.489501	-0.284655	0.94367	-0.727	0.227876	-0.551653
0.124691	0.820553	-0.166515	0.709455	-0.935046	0.619209	-0.725503
-0.40481	-0.724085	0.187508	0.843963	-0.721841	-0.995983	-0.700474
0.218316	-0.131712	0.477178	0.599851	-0.0651038	0.762625	-0.874038
0.239046	0.856136	0.386374	0.348725	-0.0138937	0.593509	-0.649882
0.819468	0.888974	0.374919	0.479147	0.602882	-0.954796	-0.310573
0.991102	0.752788	0.275694	-0.936674	0.629103	-0.97263	-0.731712
-0.348728	-0.0341501	-0.556138	-0.964551	-0.759384	-0.451836	-0.473362
0.033477	-0.984048	-0.586415	-0.33635	-0.301345	0.659466	-0.450107
-0.786697	-0.980268	-0.142574	0.884814	-0.0233721	-0.231168	-0.758289
-0.786716	-0.340777	-0.336364	-0.555401	0.193353	0.39963	-0.926851
-0.105272	0.0704149	0.588085	-0.998594	0.755486	-0.560996	0.267308
0.279758	0.975758	0.230538	0.489488	-0.905375	-0.942722	-0.304003
0.458298	0.567233	-0.0273123	-0.371565	-0.926332	0.163345	-0.286958
-0.456244	0.51248	-0.725461	0.544251	-0.190905	-0.962985	-0.566385
-0.948346	0.408863	0.345715	-0.908825	0.297442	-0.624917	-0.806353
-0.770144	0.999513	0.128516	-0.926643	0.915728	-0.608318	-0.160705
-0.694308	-0.141682	0.060576	0.28625	0.8681	0.11707	0.0907106
-0.717864	0.142305	0.824962	0.820475	-0.973442	-0.522892	0.0635981
0.898173	0.238611	0.149536	0.992345	0.284886	-0.409727	-0.0758917
0.82873	-0.477311	0.679911	0.980759	-0.983597	-0.80805	0.151699
0.46346	-0.225035	0.664137	-0.958847	-0.904091	0.0215645	-0.712164
0.375826	-0.425297	-0.936263	0.944985	-0.42146	-0.195055	-0.755779
0.108779	0.94932	-0.896731	0.98512	0.756685	-0.35445	-0.736399
0.530615	-0.886235	0.907147	-0.959871	-0.994774	0.477532	-0.645123
-0.940176	-0.89201	-0.160383	0.262921	-0.906299	0.957675	-0.820407
0.0963914	0.99278	-0.175159	0.345875	0.115897	0.0235551	0.580142
0.410485	-0.884029	0.800374	-0.904155	-0.130568	-0.781412	0.284999
0.517415	-0.445294	-0.139224	-0.808509	0.0408349	-0.208489	-0.438603
0.322275	-0.987235	-0.088102	-0.0880342	-0.218624	-0.866591	0.602107
0.312205	-0.170553	-0.506372	-0.071266	-0.233552	0.89789	0.853208
0.112724	0.0951691	0.595589	-0.780352	-0.788675	0.160385	0.117108
-0.899661	0.518768	0.861255	0.652303	-0.480165	-0.724082	-0.147316
-0.119674	-0.212947	-0.273546	0.35775	0.308631	-0.869828	0.250993
0.891577	-0.0205853	-0.222529	0.576717	-0.196424	0.281331	0.267556
0.828533	-0.976118	-0.212043	0.561254	0.959376	0.23492	0.932369
-0.791548	0.874488	-0.100828	0.660471	0.868318	0.140846	-0.269259
0.946228	-0.82588	0.493082	0.913847	-0.126789	0.334077	-0.993283
-0.646123	0.672932	-0.711459	0.906513	0.946825	0.623701	0.302196
-0.995269	0.553642	-0.322175	0.643437	0.817193	0.331887	0.726513
0.461369	0.642016	0.361863	0.41672	0.891906	0.000223273	0.941192
0.63803	0.947426	-0.443492	0.285753	0.776879	0.13018	-0.516423
0.547617	0.868949	0.278556	0.0140384	-0.691401	-0.00284864	-0.849836
-0.120677	0.0266709	0.358023	0.0829446	0.342904	-0.375581	-0.120246
0.797157	0.833682	-0.122538	-0.05708	-0.180408	-0.159421	0.49861
0.922094	0.663639	-0.394937	0.389404	0.458139	0.818389	0.0122774
0.906093	0.5993	-0.0431575	0.360581	0.191978	-0.326579	-0.281912
0.0399715	0.778634	0.589701	0.171825	-0.0328392	-0.829902	-0.589979
-0.0189795	0.952941	-0.533712	0.845794	0.713476	0.366416	-0.969865
-0.568994	-0.264328	0.72425	0.652078	0.643384	0.924111	-0.871225
-0.800369	-0.184061	0.881545	0.479485	-0.336567	0.0317889	-0.731753
-0.549064	-0.609786	-0.197792	0.625973	0.308418	-0.850054	0.0690378
0.190237	0.848731	-0.120495	0.515154	-0.619735	-0.124264	0.901791
0.474713	-0.607276	-0.596561	0.133746	-0.304534	-0.109974	0.818659
0.310825	0.0826123	-0.642668	0.800946	0.591005	-0.71551	0.600925
0.811716	0.806141	-0.224786	0.284235	-0.434392	-0.214408	-0.769992
0.853224	-0.676585	-0.236865	-0.103053	0.412545	0.824186	-0.334994
-0.706967	0.763197	-0.0990583	0.291692	0.963827	-0.35823	-0.295867
-0.809514	0.656154	-0.126097	-0.2329	0.958068	-0.842865	-0.372855
0.338626	-0.819162	0.728863	0.348573	0.920181	0.991101	-0.932373
0.949609	-0.676932	-0.504704	0.180392	0.522961	-0.481655	-0.362106
0.126606	-0.466727	-0.143637	-0.0167744	0.963633	-0.375098	-0.289444
0.764748	-0.0873359	-0.717522	-0.575502	0.911949	-0.408137	-0.697211
0.71067	0.414298	0.802932	-0.250599	0.411868	0.860692	-0.0994434
0.54287	0.713737	0.56969	0.729616	0.889011	0.981291	-0.909832
-0.356324	-0.811775	0.985907	0.496122	0.866629	0.766762	-0.532715
-0.158508	-0.742327	-0.231836	0.379211	-0.0974619	-0.474655	-0.779458
-0.391251	-0.171263	0.00461208	-0.206943	-0.621422	0.653995	-0.585158
-0.413021	0.0835228	-0.978664	0.072016	-0.505391	-0.213531	-0.875266
0.232389	0.764774	0.985378	-0.506601	-0.0650548	-0.0207458	-0.0324002
-0.887739	-0.307443	0.810921	0.597792	0.0909288	-0.642987	0.680832
-0.930231	0.513016	-0.136287	0.151329	-0.196651	-0.264512	-0.346962
0.625006	-0.709201	-0.622231	0.183937	-0.881739	-0.338343	-0.144095
-0.776151	0.732319	0.780125	0.00618929	-0.860735	0.735125	-0.473311
0.686265	0.470101	-0.658437	0.0757391	-0.901305	-0.996073	0.365623
-0.537797	0.667368	0.989965	-0.0927507	0.0649481	-0.909776	-0.64874
-0.240902	-0.345495	0.058133	0.660212	0.360307	-0.977547	-0.59397
-0.199253	-0.275873	0.0952909	0.843703	-0.0295419	-0.572811	-0.534536
0.0666663	-0.470396	0.721338	-0.0301257	-0.959246	-0.747522	-0.538437
-0.34452	0.795285	0.784838	0.231017	-0.943349	-0.459298	0.837194
-0.47113	-0.135141	0.896745	-0.029289	-0.639574	-0.372705	0.917657
0.393192	0.899314	-0.868614	-0.114356	-0.0275754	-0.995111	-0.714628
-0.286169	-0.335627	-0.750128	0.331855	0.552654	-0.929357	-0.568895
0.755783	-0.468087	-0.522005	-0.103268	-0.902873	-0.823906	0.425208
-0.205454	-0.44914	-0.894088	-0.430527	-0.701964	-0.539097	-0.106357
-0.648344	-0.876422	-0.922488	-0.0970927	0.685515	-0.438555	-0.254669
-0.151691	-0.858362	0.435044	0.364389	-0.971638	-0.458417	-0.119449
-0.0695753	-0.855404	0.305919	-0.672198	-0.99067	-0.318679	-0.748989
0.420189	-0.504635	0.564334	-0.0956211	-0.973203	0.449914	-0.72225
-0.443622	-0.598474	0.0333437	0.326128	-0.58772	0.489522	-0.845554
-0.871614	-0.560122	-0.292187	-0.433959	-0.086921	-0.0389405	-0.783522
-0.485686	-0.67722	-0.915405	0.978141	0.69234	0.390335	-0.299965
-0.809465	-0.793109	0.199881	0.992201	-0.655914	0.735687	0.236426
0.827363	0.611698	-0.528827	0.553501	-0.86018	0.664127	-0.989793
-0.709376	0.12017	0.155182	0.329799	-0.630737	0.63826	-0.944729
0.198945	0.667976	0.37315	-0.0161284	-0.0348343	-0.244996	-0.779218
-0.972813	0.342933	-0.307467	0.463944	-0.765726	0.0141301	0.0832303
-0.730821	0.33565	0.248731	0.34537	-0.960681	0.912139	0.0836635
-0.455858	0.69419	-0.899165	-0.900454	-0.321911	0.200859	-0.775023
0.686839	-0.0596137	0.875671	-0.880222	-0.411566	0.176682	0.0229293
0.852302	0.98877	0.577972	-0.750029	-0.450062	-0.50424	0.0508026
-0.0598828	0.658901	0.32106	-0.24815	0.0904334	-0.941839	0.0752596
0.916332	0.869133	-0.386755	0.2051	-0.352415	-0.45639	0.444941
0.692692	-0.14937	0.220587	0.738266	-0.225222	-0.309271	0.746782
-0.0823406	-0.129645	0.379914	-0.878604	0.653442	-0.447685	0.22072
0.0480638	0.946218	0.912217	0.772626	-0.962765	0.0883852	-0.365397
0.400173	0.0137391	0.297781	0.477163	-0.670004	0.211608	-0.438489
0.138459	-0.0280754	0.0856579	-0.163235	-0.586681	-0.608029	-0.919808
-0.494648	-0.709503	0.320135	0.817847	-0.741773	-0.635123	0.94453
-0.661047	-0.485051	0.286969	0.735569	-0.565758	-0.881462	-0.347965
-0.919806	0.84131	-0.00469934	0.942417	-0.779626	-0.855966	-0.529787
-0.710873	-0.443809	0.343833	0.957762	-0.938455	-0.961571	-0.763932
0.987647	0.645843	0.0977937	0.562237	-0.899367	-0.699913	-0.423509
-0.608713	0.770573	0.817513	0.580424	-0.947213	-0.00864701	-0.560666
0.671995	0.180013	0.879864	0.322833	-0.907658	0.339461	-0.726505
-0.964247	-0.965293	-0.209774	0.775792	-0.919411	-0.668736	0.0300928
-0.940765	0.585049	0.386498	0.338166	0.877014	-0.925806	-0.113407
0.987557	0.275149	-0.739241	-0.123317	-0.941599	-0.0483263	0.436999
-0.398055	-0.704924	-0.0996141	0.477411	-0.866906	-0.98855	-0.770431
-0.922052	-0.839153	-0.313087	0.350553	-0.913155	-0.38805	-0.501965
-0.263984	-0.476872	-0.627533	-0.165401	-0.780984	0.504938	-0.445603
-0.845477	0.536773	-0.806031	-0.533547	-0.75693	0.135256	-0.406306
0.826255	0.10861	-0.367029	0.182469	-0.707591	-0.734604	-0.986574
0.919493	-0.222402	0.310605	-0.480045	-0.36353	-0.60561	-0.391744
-0.906434	-0.0364877	-0.620823	0.958649	-0.978634	-0.246783	0.429242
-0.282669	0.78863	-0.959142	0.765126	-0.848297	0.579188	0.519315
-0.313394	-0.762592	-0.0244991	0.493236	-0.79426	0.289022	-0.373759
0.647752	0.998838	-0.434401	0.433318	-0.907203	-0.491867	-0.540668
0.445702	0.831434	-0.640288	0.633862	-0.446735	0.0805781	0.695582
-0.120443	0.17978	-0.0109834	0.969029	-0.443569	-0.598748	-0.903016
0.200517	0.989304	0.388451	-0.38024	-0.770756	0.145032	-0.289849
0.550454	0.67583	-0.934745	0.289232	-0.839141	0.579576	-0.576768
-0.293236	0.83029	0.0505581	0.836491	-0.856416	-0.225801	0.608726
0.161332	0.859475	0.145043	0.657526	-0.716732	-0.667959	0.624459
-0.808098	0.758194	0.335989	0.432027	-0.999668	0.549959	0.543422
-0.972013	0.959022	0.247036	0.0662068	-0.974963	-0.023616	0.0556753
-0.700692	0.259669	0.0353574	0.885311	-0.550206	-0.424204	-0.710357
-0.324156	0.860346	0.080005	0.988122	-0.212194	0.180837	-0.0616816
-0.797298	-0.842682	-0.993262	-0.404479	0.143704	-0.228122	0.972614
0.470604	0.233619	-0.968848	0.762899	-0.330146	-0.748598	0.288902
0.240915	-0.710766	-0.99008	-0.0986866	-0.453912	-0.111727	-0.984501
0.751961	0.934932	0.370717	-0.998915	-0.311462	-0.359794	0.618504
-0.0628299	-0.492189	-0.382396	0.871745	0.144748	-0.356085	0.178429
-0.501643	0.130554	0.935693	-0.379923	0.031677	-0.00307119	-0.996778
0.828219	-0.440637	-0.99807	-0.397173	-0.319954	-0.653932	-0.242657
-0.179786	0.247186	0.16053	0.82295	-0.615116	-0.865502	-0.252111
-0.214837	0.846803	0.321063	0.986171	-0.464601	0.45364	-0.462479
0.13818	0.965358	-0.0181809	0.79011	-0.004484	-0.385658	0.427526
-0.334012	-0.207774	-0.743231	-0.770983	-0.716135	0.136335	-0.997028
0.126932	-0.584623	-0.677796	-0.548568	-0.863817	0.600581	0.273108
0.127656	0.402944	-0.999958	-0.00863317	-0.703842	0.231802	-0.935332
0.115109	0.257776	0.106066	0.410398	0.467946	-0.638965	-0.861355
0.833593	0.852459	-0.468539	0.997675	-0.420148	-0.639943	-0.194036
-0.417663	0.652479	0.870161	-0.145543	-0.857864	0.261083	-0.328023
-0.1692	0.506504	-0.322801	0.829596	-0.773193	0.15902	-0.0973969
0.864788	-0.964397	0.703408	0.691304	-0.147773	0.0800689	-0.333965
-0.187415	-0.98088	0.943439	0.676009	0.318976	-0.0904526	0.897391
0.672706	-0.827857	-0.809934	0.823858	0.652661	-0.5349	-0.178911
-0.57735	0.326217	-0.833584	-0.870777	0.599189	0.0775995	0.901123
0.841954	-0.988762	-0.423299	-0.0165743	-0.359191	0.142962	-0.614443
-0.375593	0.747785	0.638432	0.13971	0.263145	0.471323	-0.168684
-0.987318	0.948974	0.804393	0.990842	0.183915	0.564309	0.0380561
-0.700564	-0.788007	-0.988388	0.920342	-0.23418	0.634723	0.600711
-0.22163	-0.471306	0.737782	-0.130314	0.238513	0.317418	0.395213
0.427923	-0.904226	0.998995	-0.036531	0.146708	-0.157138	0.488732
-0.114138	-0.340168	0.841526	0.166191	-0.292415	0.739317	0.912117
0.617925	-0.437885	0.929401	0.987114	-0.348856	-0.236031	-0.843653
0.215795	0.780391	0.930208	0.870523	-0.936273	-0.725686	-0.991988
-0.411747	-0.147667	0.797403	0.118281	-0.895086	-0.793117	0.711909
-0.0812517	0.409363	0.991148	-0.259428	-0.878628	0.404096	0.164025
-0.644232	0.471895	0.737695	-0.580654	0.151761	0.957565	0.943915
-0.467168	0.24242	0.86168	0.371237	0.0422761	0.319891	-0.0547271
-0.149858	0.384144	0.985206	0.962529	-0.639132	-0.954289	-0.63003
-0.225663	0.122172	0.794535	0.935349	-0.466345	-0.930893	-0.66361
0.0325673	0.253108	0.616529	-0.517512	0.486873	-0.608037	0.210546
0.976176	0.187813	0.479811	-0.56308	0.172026	-0.272586	0.950535
-0.991078	0.486277	-0.791595	-0.972015	0.0969157	-0.432602	-0.923967
0.959371	-0.510549	0.837155	0.502303	-0.646224	0.362199	0.155922
0.512554	0.175429	0.971565	0.822047	-0.469218	-0.831596	-0.724142
0.334086	0.863343	0.410012	0.831226	-0.00773975	-0.258269	0.880463
-0.125964	0.307728	-0.68869	-0.875972	0.294082	-0.98018	0.492926
-0.888539	-0.819736	-0.875455	-0.608402	0.226389	0.489801	0.270914
0.709281	-0.70486	-0.906945	0.912312	0.161122	0.300032	0.732223
0.952517	0.865842	-0.737108	-0.00450436	-0.366036	0.759011	0.88124
0.964807	-0.455168	-0.289399	0.290254	0.848589	0.722818	0.689473
0.553554	0.448453	0.276101	0.222083	-0.684609	0.0906485	0.300623
0.15419	-0.80951	0.673489	0.806977	0.515969	-0.10431	-0.110429
-0.283786	0.115682	-0.74473	0.820538	-0.0836044	0.801402	0.167017
0.955585	0.471185	0.206948	-0.879437	0.0986759	0.636796	0.480657
-0.837577	-0.271772	0.747994	-0.791545	0.534069	-0.125722	0.125415
0.787456	0.67583	-0.85579	0.0577636	0.94	-0.33722	-0.0237521
0.821868	0.83102	-0.346591	-0.878516	0.990764	0.161686	0.677029
0.279253	0.525508	-0.759593	0.232645	0.613918	-0.708023	0.897585
-0.566387	0.363841	0.412384	0.0847306	0.961997	0.312538	0.322743
0.252764	-0.53583	0.559214	-0.0294006	0.891331	0.723	0.298004
-0.702431	-0.0766248	0.473724	-0.351186	0.804759	-0.388746	-0.201176
-0.587439	-0.0904964	0.594636	0.201263	-0.885525	0.663768	0.43907
-0.949158	0.828995	0.410173	-0.0692111	-0.882756	-0.976654	0.872538
-0.138763	-0.513664	0.738754	-0.418979	-0.865925	0.189853	0.775665
-0.383417	0.302401	0.606573	0.404979	-0.663782	0.381889	0.298439
-0.516806	0.326595	0.321613	0.149747	-0.0929439	0.388421	0.407878
0.649245	-0.392308	0.22296	0.632439	-0.805433	-0.364485	0.891356
-0.973557	0.468187	-0.0854517	0.681968	-0.932413	-0.40651	-0.0893585
0.285213	-0.0220077	-0.906582	0.729613	-0.897105	-0.171551	0.212762
0.670668	-0.110767	-0.716824	0.734617	0.102477	0.227086	0.97123
0.354095	0.535759	-0.414769	0.671713	0.243802	0.634692	0.618114
-0.973551	0.616345	-0.31696	-0.784667	0.223666	0.0746533	0.522015
-0.408992	-0.923127	-0.554583	-0.744878	0.532731	-0.175364	0.409819
0.667014	-0.54282	0.973025	-0.499295	0.375264	-0.409182	-0.042526
-0.116015	-0.746675	-0.921796	0.299599	-0.302132	-0.747678	0.673641
-0.0390428	0.947112	-0.886833	0.857547	-0.378922	-0.257716	0.535138
0.87699	-0.813553	-0.843253	0.191034	-0.344056	-0.207601	0.130888
0.0596196	0.65959	-0.735469	-0.783346	0.406895	0.584851	-0.600724
0.888935	0.619023	-0.206549	-0.772244	0.310309	0.00287847	0.0797136
0.858786	0.386036	-0.250422	-0.460492	0.319853	-0.387489	0.728198
0.350927	0.157874	-0.977754	0.872742	0.700074	-0.51143	-0.669557
-0.146238	0.812285	-0.956936	-0.67967	0.453849	-0.80824	-0.0158178
0.0152807	-0.743675	0.989469	0.903116	0.309115	-0.542227	-0.886177
-0.824424	0.253092	0.773725	-0.856023	0.212319	-0.605916	-0.866497
0.438875	-0.580972	-0.943639	-0.859146	0.106015	-0.288279	-0.422812
0.350915	0.733573	0.873479	0.831969	0.356827	-0.148087	-0.495563
-0.754922	0.911653	-0.762194	-0.59782	0.492631	-0.538665	-0.192791
0.95424	0.663338	0.322358	-0.982857	0.394726	-0.551102	-0.0379823
0.549557	0.95539	0.890161	0.976008	0.0979211	-0.745641	0.511128
0.604894	0.707829	0.318112	0.998062	0.12247	-0.84754	0.628085
0.889121	0.101112	0.184078	-0.98553	-0.869133	-0.243832	-0.261632
0.71512	0.624505	-0.110499	-0.533851	-0.606145	-0.429944	-0.237825
-0.308943	0.591442	-0.721139	0.248105	-0.26874	-0.278658	-0.943194
-0.876783	0.0229688	-0.951543	-0.725352	-0.928134	-0.351921	-0.891178
0.983143	0.7334	0.996821	0.872285	-0.952817	0.451397	0.852801
-0.867522	0.625482	0.0439437	0.931156	-0.836483	-0.618988	0.577126
-0.147166	0.413916	0.0649922	0.969765	-0.649509	-0.122872	-0.271701
-0.699444	0.923978	0.899078	0.94906	0.383285	-0.627468	-0.988138
0.91316	0.481346	0.0584555	0.908917	-0.766742	-0.968441	0.734554
-0.0833223	0.708561	0.0266853	0.296546	-0.352661	-0.596371	-0.999066
-0.408248	-0.525015	0.869736	-0.212243	-0.940766	0.628968	-0.767247
-0.0874437	0.144887	0.36576	0.451743	-0.975285	-0.906267	-0.922239
-0.128495	-0.841293	0.303681	-0.0422558	-0.982761	-0.767503	-0.375349
0.0432794	0.985365	0.771957	0.833741	0.888292	-0.508552	-0.295102
0.139545	-0.630668	-0.586108	0.716045	0.546288	-0.31976	-0.516297
0.985356	-0.145419	0.696348	-0.65864	-0.847354	-0.724945	-0.436988
0.106167	0.803535	0.228058	0.662354	-0.786985	-0.589078	-0.499558
-0.276687	-0.71059	0.0979553	0.292983	-0.894398	-0.882525	-0.968955
-0.122772	-0.601341	0.808376	0.839546	-0.699937	0.415689	-0.103935
0.112419	0.971536	0.862983	-0.848935	-0.888793	-0.647973	-0.5474
-0.489107	-0.815823	0.863117	0.831229	-0.299006	-0.93269	0.571119
-0.0855198	-0.531723	-0.917895	0.756125	0.567853	0.076671	-0.896014
0.699843	0.588924	-0.21129	-0.513417	0.689193	0.91414	0.766295
0.553906	0.39642	-0.179503	0.317033	-0.401559	-0.32408	0.536082
-0.157101	0.714675	0.206043	0.523222	-0.265301	-0.408965	0.880745
0.74136	0.261035	0.106732	0.336733	-0.897135	-0.275386	-0.436369
0.325315	-0.952496	0.522131	-0.19943	-0.946818	0.897937	-0.391486
0.707107	0.987555	-0.22156	0.840786	-0.937075	-0.0615121	-0.34326
0.932163	-0.143936	0.955814	0.693036	-0.644645	0.580346	0.500792
-0.0258794	-0.981617	-0.0468341	-0.66832	-0.415301	0.611134	-0.518588
0.441206	0.787466	-0.112038	0.957932	-0.335129	0.336156	-0.803853
0.976456	0.389535	-0.102674	-0.292747	-0.72735	-0.994347	-0.631393
-0.234957	0.324519	-0.343523	0.702099	-0.495589	-0.984939	0.228178
0.520204	0.275556	0.0293999	-0.86202	-0.104348	0.78958	-0.942165
-0.215033	0.156684	-0.310003	-0.691771	-0.274721	-0.420186	0.563059
-0.545638	0.0569662	0.921301	-0.845108	-0.834593	-0.497664	-0.510765
0.615562	0.521722	0.496394	-0.820042	-0.874443	0.962151	0.149225
0.632336	0.154443	0.0766193	0.777715	-0.930021	0.914313	-0.261639
-0.193238	0.776008	0.286607	0.522127	-0.815126	0.434061	0.142489
0.852408	0.524732	-0.181925	0.858148	-0.706832	-0.854373	0.220852
0.876427	-0.943999	0.573221	0.370122	-0.629946	-0.708019	-0.0436691
0.553619	-0.684649	0.530196	0.996877	-0.0511042	0.369404	-0.974272
-0.787153	0.713926	0.124498	0.982508	-0.0317606	0.962926	-0.476807
0.366332	0.648584	0.434388	-0.139543	-0.986316	0.832512	0.448021
-0.459198	0.88732	0.392389	-0.133382	-0.937206	0.30803	0.136951
-0.36023	-0.66612	0.336058	0.936028	-0.109948	-0.245505	0.126083
0.148674	0.666925	0.10249	0.817659	0.191365	-0.369777	-0.267458
0.009499	0.722613	0.981465	-0.350762	0.0139619	-0.956526	0.730337
0.854593	0.59457	0.434589	0.274471	-0.207477	0.141247	-0.706746
0.699763	-0.522999	0.488233	0.453286	-0.254426	0.285932	-0.820992
0.903696	0.770668	-0.154056	-0.0197193	-0.544638	-0.679742	0.45182
0.533446	0.826405	0.433355	0.529933	0.110915	-0.609281	0.92751
-0.72746	0.643043	0.430739	0.536687	0.693288	0.215619	0.397048
-0.705272	0.995287	0.238322	-0.0807459	0.480733	0.152767	0.376721
-0.701263	-0.572542	0.523364	0.809152	-0.729238	0.835191	-0.314981
0.0165421	-0.492258	-0.324822	0.483854	0.0476275	0.292382	-0.889947
-0.39034	-0.102307	-0.47619	0.297466	0.763106	0.658336	-0.954109
0.459926	-0.211891	0.279517	-0.099534	0.856687	-0.438362	-0.0728917
0.611107	0.0643665	-0.919362	0.350984	-0.4058	-0.805686	0.664617
-0.177659	0.732732	0.447098	0.174376	0.0294613	-0.0164356	-0.120815
-0.565005	-0.189888	-0.835219	0.145463	0.866784	0.766291	-0.619651
0.312212	0.310925	-0.827471	0.610835	0.809529	-0.848314	-0.676745
-0.575362	-0.598005	0.866122	0.501258	0.704735	-0.822254	-0.873807
-0.109477	0.262294	0.172392	0.111806	0.673398	-0.61659	0.171777
0.482804	0.687011	0.430415	-0.0147237	-0.0280133	-0.876436	-0.449767
0.561159	0.57202	0.338614	0.101471	-0.602311	0.847546	-0.0792228
-0.395755	0.269525	0.742399	-0.624233	-0.316642	0.132877	-0.819488
-0.997205	0.272761	0.0293814	-0.403927	-0.402451	-0.683881	0.849523
-0.743401	-0.819097	-0.924725	0.632744	-0.988842	-0.931657	-0.1219
-0.228243	0.563904	0.864895	0.973743	-0.596188	-0.942317	-0.960408
0.0138174	0.72378	-0.795174	-0.421167	-0.0319029	-0.968275	-0.898751
0.511276	0.709214	-0.318709	0.537895	-0.614764	-0.302526	-0.70013
-0.540475	0.925499	0.877755	-0.798948	-0.00123613	-0.121134	0.664734
0.245178	0.919598	0.826446	-0.457453	-0.148821	-0.902719	-0.848356
0.426006	0.9357	-0.322775	0.490775	-0.644911	-0.990201	0.764207
0.442877	-0.484892	-0.585779	-0.532065	-0.045345	-0.875851	-0.84646
-0.487639	0.103421	0.946223	0.702374	-0.940482	-0.739412	0.50328
-0.289632	0.837975	-0.351062	0.976374	-0.769646	-0.0550329	-0.639957
-0.368284	0.746967	0.8064	-0.958241	-0.15087	-0.822052	-0.173559
0.0562009	0.955692	-0.888433	-0.533951	-0.0476257	0.14057	-0.394217
-0.911153	-0.661586	0.657291	0.947177	0.628114	0.843601	0.391222
0.350852	-0.53113	0.96782	-0.926988	0.706915	-0.753415	-0.489731
0.692551	-0.568978	-0.864662	0.565726	-0.625603	-0.137161	-0.986688
-0.0907029	0.757597	0.8626	0.792682	-0.771272	-0.755179	-0.625542
0.167243	0.802159	0.968085	-0.538482	-0.218821	-0.792301	-0.95857
-0.881391	-0.908822	-0.731425	-0.406124	0.10514	-0.743299	-0.877493
0.530247	-0.492516	0.853596	0.758851	-0.484921	-0.0496675	-0.916559
0.996244	-0.713241	-0.215235	0.996649	-0.229481	-0.79456	-0.494576
0.850565	0.951485	-0.92095	-0.354835	0.102953	-0.588743	-0.325223
0.50192	0.971278	0.890829	0.351487	0.92683	-0.0696494	-0.922666
-0.493427	-0.982619	-0.84986	0.484785	0.0231352	-0.170781	-0.80153
-0.325488	0.946392	0.37492	0.557055	-0.659444	-0.133138	0.201146
0.00136484	0.995191	0.593959	0.57772	-0.880993	-0.649643	0.316652
0.8402	-0.840149	0.372512	0.603962	-0.842456	-0.706919	-0.667528
-0.491475	-0.970048	-0.993911	0.750087	-0.243016	-0.681249	-0.855754
0.495415	0.0701683	0.997957	0.676572	-0.790197	0.932539	-0.713534
-0.694297	-0.737724	0.877455	0.241356	-0.78247	-0.32026	-0.862846
0.160842	-0.94773	0.893876	-0.148481	-0.687327	0.931341	-0.647885
-0.0692304	0.989686	0.870242	0.119344	-0.51691	0.601167	-0.260559
0.966947	0.645071	-0.803307	0.102393	0.036477	0.285096	0.947102
0.974408	-0.691379	0.523616	-0.166435	0.0671137	-0.308413	0.737435
-0.278716	0.952965	-0.314675	0.0228912	-0.0078019	0.219452	-0.297097
-0.0377014	-0.988154	-0.389319	0.807836	-0.79647	0.168094	0.359664
0.162365	0.122831	-0.950602	0.0983567	-0.180909	0.650844	0.0252651
0.243733	0.00667968	-0.839501	-0.0689481	0.495378	-0.606252	-0.693778
0.652435	0.0506203	-0.936674	-0.488402	0.720647	-0.654623	-0.0926889
0.113491	0.546924	0.941636	0.0671325	0.845171	0.545416	0.143334
0.288675	-0.466238	0.954977	0.281661	0.651962	0.185681	0.994074
-0.511637	-0.313863	0.737148	0.319506	-0.321735	-0.870327	0.445154
-0.334134	-0.423531	0.593161	-0.632761	-0.497462	-0.639266	-0.89371
0.573984	0.85824	0.799401	-0.686274	-0.970885	-0.534185	0.910655
0.961024	0.949976	0.893622	0.668482	-0.576779	-0.404198	-0.708908
0.834911	0.939869	0.10711	0.290906	0.550595	0.425915	0.623516
-0.537454	-0.494745	0.780593	-0.160889	0.831803	0.990674	0.453466
-0.301805	-0.962732	0.715076	0.820438	0.00730036	-0.511585	0.152876
-0.087423	0.993993	0.952067	0.869201	0.590916	-0.736274	-0.0339805
0.462176	0.785529	0.576757	0.278819	0.912375	-0.410489	-0.0181242
-0.405918	-0.554265	0.327154	-0.656698	0.814899	-0.263763	0.886189
0.649466	-0.893131	0.660776	-0.16587	-0.304676	-0.910315	-0.130141
0.516269	0.909903	0.317194	0.0836797	-0.560585	0.105153	0.673115
0.036222	-0.599589	0.685682	0.246649	-0.294465	-0.933185	-0.013964
0.947713	-0.600532	-0.70304	-0.344431	0.00643525	-0.543908	-0.132348
0.0883472	-0.88702	-0.945446	-0.197499	0.141698	-0.37918	-0.302043
-0.439419	0.142015	-0.394516	0.308143	-0.0145195	0.18479	-0.645511
0.957911	0.995244	0.561513	-0.50586	0.759963	0.845151	-0.354952
0.552752	0.994918	-0.598078	-0.708329	0.0639242	0.913612	-0.523855
0.854656	-0.900083	0.637155	0.186696	0.547546	0.319086	0.207883
0.0360364	-0.405801	0.865043	0.107045	0.491781	0.642197	0.376979
0.538718	0.648762	0.840385	0.276493	-0.281566	0.497928	0.221762
-9.65616e-14	-0.968005	-0.00538944	0.636111	-0.466961	-0.817377	0.238582
0.892791	-0.937953	-0.219886	-0.386794	-0.9397	-0.116979	-0.817495
0.0935052	-0.725247	-0.584602	-0.674767	0.23884	0.0639461	0.20517
-0.0160726	-0.930792	0.413028	-0.815329	0.465204	-0.116748	0.842387
0.75524	-0.988141	0.902292	-0.176592	0.305053	-0.291322	-0.931933
-0.723431	-0.919962	0.872339	-0.283251	0.743132	-0.193842	-0.865697
0.908961	-0.643322	-0.570234	-0.0962096	0.157089	-0.321543	-0.381291
0.943677	-0.611565	-0.827343	0.133432	0.488225	-0.833534	-0.495382
-0.479452	-0.949733	-0.88763	0.00768329	-0.525929	0.588795	-0.954628
0.740446	-0.917889	-0.120032	0.012637	-0.758936	0.744419	-0.0567452
0.0951224	-0.951456	-0.0790045	0.308053	0.727291	0.203606	-0.968799
0.478664	0.892299	0.974699	0.39832	0.468689	0.420955	-0.430257
0.01256	-0.149265	-0.541503	0.465373	-0.206452	0.561092	-0.328661
-0.827423	-0.457089	-0.924204	-0.249942	0.136635	0.571649	-0.446994
-0.00439527	0.272486	0.282919	-0.169594	0.401479	-0.18693	-0.102284
0.716946	-0.300977	-0.651695	0.0924568	0.259419	0.166621	0.228665
0.283837	0.948732	-0.625625	-0.315712	0.261256	0.117824	0.670182
0.335511	-0.541679	0.379006	0.332462	-0.0826671	0.140464	0.861768
-0.396946	0.145782	0.797986	-0.405615	-0.434698	-0.0995603	-0.366461
0.767108	0.497913	0.886436	-0.838232	-0.95919	-0.79794	-0.892406
-0.982358	0.346468	-0.467767	-0.417573	0.500237	-0.938097	-0.978526
0.60623	0.365658	0.844893	0.882465	-0.391689	-0.798577	-0.61603
0.901682	0.634943	0.919124	0.722801	0.545981	-0.179011	-0.0260944
0.385326	0.523235	0.929068	-0.336236	-0.32165	-0.972498	0.671304
0.635001	0.812307	-0.598519	-0.778967	-0.779555	-0.981717	-0.669945
-0.0867474	0.451437	-0.335666	0.915714	-0.704556	-0.898446	-0.614102
0.248604	-0.634962	-0.614125	0.920992	-0.522185	-0.831787	-0.969023
0.976867	0.768783	-0.479751	-0.87874	-0.263398	-0.867877	-0.318271
-0.945658	0.321259	-0.527434	-0.825953	-0.962636	-0.834101	-0.668784
0.34319	0.588028	-0.914989	-0.203931	0.184612	-0.92235	0.861154
0.914512	-0.870354	-0.929045	0.714435	-0.706193	-0.75144	-0.385677
-0.180985	0.868311	0.0142218	0.588127	-0.893096	-0.922125	-0.728354
0.542484	0.580349	-0.920695	-0.88978	-0.776308	-0.741832	-0.158531
0.502868	0.862395	-0.678402	-0.998154	-0.807086	-0.553735	-0.854289
0.561659	-0.975232	0.787531	-0.568176	-0.773253	-0.338488	-0.50731
0.55575	-0.939865	0.80551	-0.940666	-0.547966	0.146436	-0.818085
-0.490016	0.379107	-0.149974	-0.703116	-0.549446	0.527369	-0.296499
0.417627	0.934788	0.476168	0.492445	-0.939892	-0.524581	-0.151619
0.96563	0.870811	0.948944	-0.642377	-0.796777	-0.913428	-0.283584
0.033757	0.908485	-0.612275	-0.639919	-0.833061	-0.418817	-0.0540949
0.0442575	-0.932581	0.60637	0.87084	-0.368999	0.86596	-0.944823
0.123253	-0.188273	0.219937	-0.913272	-0.586389	0.925165	-0.974131
0.524102	0.942414	0.769635	-0.85398	-0.771954	-0.360316	-0.801964
0.899554	0.540084	-0.0974963	-0.831395	-0.957153	-0.750276	-0.589159
0.708798	-0.760904	-0.192203	-0.783425	-0.995926	-0.954727	-0.204865
-0.513359	0.10287	-0.262788	0.709885	-0.879107	-0.95865	-0.97899
0.132124	0.707471	-0.362012	0.219721	-0.951499	0.865542	-0.678978
-0.653779	-0.888892	-0.889013	-0.568389	-0.95662	0.654544	-0.938496
0.892496	-0.949676	0.691258	0.562195	-0.893646	-0.493937	-0.27623
0.601078	0.639601	-0.830344	0.565174	-0.986462	-0.641435	0.156703
0.129926	-0.802699	-0.946997	0.975839	-0.781121	-0.447852	-0.049914
-0.516275	0.92467	-0.447217	-0.311016	-0.932981	-0.52406	-0.820273
-0.228864	-0.93452	0.950874	-0.549119	-0.911289	-0.667902	0.382046
-0.742826	0.527183	0.626009	-0.644583	-0.975229	0.819794	-0.974972
0.72512	-0.385328	0.912985	-0.280935	-0.65028	-0.755144	-0.888885
-0.583286	-0.151035	0.872873	0.543999	-0.0480804	-0.099866	-0.976652
-0.954238	0.236693	0.868068	-0.631022	-0.393062	0.833385	0.33927
0.65468	0.435114	0.791399	-0.778849	-0.892664	-0.80465	0.559443
0.292586	0.828408	-0.967726	-0.724595	-0.808268	0.388796	-0.529014
-0.442667	0.822612	0.893643	0.844245	-0.967065	-0.235858	-0.962598
-0.880135	-0.526634	0.454202	0.109322	-0.586593	-0.778953	-0.167947
0.962232	-0.53217	-0.73615	-0.085249	0.579536	0.362591	-0.863996
0.642409	0.964232	-0.799831	-0.86572	-0.0243956	0.439523	-0.0859381
-0.395537	0.997229	0.480486	0.88838	-0.706974	0.449706	0.813744
0	-0.875954	0.879467	-0.456323	-0.787243	0.170953	-0.230961
0.408248	0.0247659	0.464888	0.371936	-0.834833	-0.436505	0.140659
0.208702	0.897307	-0.862702	-0.947683	0.0544595	-0.307208	-0.866961
0.876396	-0.0639168	0.921999	0.978857	0.289058	-0.909846	0.710031
0.335105	0.890336	-0.580841	-0.313361	0.506218	-0.306469	-0.418047
0	0.84749	-0.672725	-0.157952	-0.0540839	0.658404	-0.321154
-0.692247	0.57531	0.904613	0.978791	-0.4547	0.875731	-0.219162
0.704318	0.811151	-0.506788	0.862377	-0.791899	0.75147	-0.258821
0.9203	0.676881	0.955999	0.998136	-0.436452	-0.857485	-0.654757
0.54061	0.781086	-0.743573	0.971756	-0.495467	0.831181	-0.860124
0.933046	-0.707841	-0.511004	-0.270838	-0.319895	-0.895193	-0.0450107
0.647312	0.637644	-0.0967462	0.495254	0.47224	-0.223163	0.750168
0.87489	-0.998049	0.0735546	0.582874	0.953415	0.899507	-0.147778
0.658641	-0.96169	0.66053	0.983875	0.152625	-0.783212	-0.851422
0.892316	-0.433821	-0.789531	0.340205	-0.203104	-0.234848	-0.274835
0.0598157	0.316921	-0.0221913	-0.308513	-0.0035047	0.867288	0.382661
0.409059	-0.957502	-0.895339	0.189323	-0.899488	-0.0511939	-0.112577
0.0491646	-0.158811	-0.936173	0.0657442	-0.833176	-0.0163667	0.477821
-0.451446	-0.995703	0.217085	-0.995483	-0.68099	0.696771	-0.830483
-0.13491	0.286735	-0.71077	0.94598	0.729203	0.178535	0.43677
0.369446	-0.177781	-0.981629	-0.518727	0.59105	0.793904	0.374574
0.642401	-0.974385	-0.990933	0.403731	0.561123	0.807286	0.671158
0.859939	0.3067	0.399393	0.352316	-0.78147	-0.254408	0.401539
0.887298	-0.184793	-0.719291	-0.796704	-0.719955	0.604463	0.986172
0.0704319	0.234723	-0.651082	0.85912	-0.4924	0.124638	-0.323439
-0.575121	0.79858	0.595831	0.940458	-0.900996	0.363367	-0.731008
0.779558	0.190802	0.298707	0.476931	-0.962372	-0.703947	-0.495874
0.625745	0.120237	0.256965	-0.142739	-0.816732	0.686058	-0.901263
0.553819	-0.88063	0.323476	-0.0110924	-0.751441	-0.726473	-0.741679
-0.551379	-0.953136	0.533086	0.372302	-0.0693977	0.40072	-0.563281
0.740743	0.429184	0.249655	0.23752	0.175716	0.266857	-0.0472436
0.808996	0.343008	0.342137	-0.181146	0.283144	-0.620498	0.122984
-0.11989	0.0236634	0.711485	0.0766602	-0.996853	-0.92868	0.555006
0.878101	0.818997	0.776195	-0.481358	-0.493658	-0.731449	0.897294
0.49046	0.42913	-0.360505	0.547973	-0.431998	-0.883245	0.472211
-0.221173	0.841839	-0.777541	-0.356476	-0.448063	-0.561545	-0.729443
0.450458	-0.924579	0.792249	-0.0775164	-0.831398	-0.206067	-0.864744
0.594855	-0.356232	-0.918026	0.0697067	-0.985758	0.551025	0.752695
-0.936224	-0.364949	-0.985843	-0.172206	-0.839372	-0.691274	0.21339
-0.182659	0.287996	0.865147	-0.810064	0.913195	-0.836606	-0.261979
-0.107193	0.834685	0.623575	-0.721174	0.437708	-0.245218	0.213574
-0.191417	-0.482546	0.935481	-0.81871	-0.484138	0.22218	0.213244
-0.389431	0.0172284	0.995871	0.714746	-0.82545	-0.983359	0.136588
-0.452206	0.17806	-0.985163	0.235753	-0.770942	-0.941164	-0.864218
0.407974	0.0873098	0.776524	0.399076	-0.964002	-0.927781	0.0958688
-0.757578	-0.000762574	-0.127029	-0.937686	-0.921917	0.127678	-0.411712
-0.18799	-0.55235	0.517192	0.651978	-0.777903	-0.643473	0.609363
-0.392758	0.634626	-0.831695	0.545899	0.15401	-0.425242	-0.56336
-0.926404	0.810028	0.191281	-0.924387	0.497808	-0.679809	-0.300338
0.893271	-0.67309	0.394707	-0.817927	-0.846827	-0.890668	0.110349
-0.354049	0.758395	-0.508316	0.642003	-0.652733	0.25443	0.429573
0.763001	0.799793	-0.65887	0.991438	0.886468	0.51018	0.374104
-0.64629	0.946071	0.118649	0.980041	0.896542	0.0975397	0.773225
-0.318126	0.781832	0.243351	-0.725941	-0.0342402	-0.717088	-0.933328
-0.0117853	0.236672	0.265392	0.961533	0.968309	-0.648152	0.254276
0.84748	-0.51723	-0.211582	-0.961092	0.810337	0.863428	-0.00963392
0.5812	0.583407	0.257938	-0.305087	-0.116397	0.279273	-0.240073
-0.877403	-0.416236	0.264164	0.464571	0.340617	-0.851671	0.627558
0.726132	0.895721	0.143532	-0.735001	0.703235	0.932717	-0.521887
0.693901	-0.182998	-0.666312	0.749551	0.241936	0.72233	-0.877049
-0.925551	0.0639553	-0.317631	-0.884612	0.137373	0.667193	-0.329362
0.671212	-0.918518	0.458598	0.892662	0.451833	-0.641377	0.269733
0.855313	0.514554	-0.42404	-0.291007	0.570717	0.665797	0.332284
1	-0.642806	-0.976637	0.913331	-0.236279	0.989514	-0.379799
0.953327	-0.790835	0.0410226	-0.968796	0.434799	-0.0163386	-0.960797
0.0592843	-0.0424679	0.521342	0.871531	-0.174299	-0.544721	0.810704
0.0923696	0.995257	0.888153	-0.893068	0.0308808	-0.0560272	-0.266579
-0.175611	-0.681316	0.967961	-0.0153601	0.904873	-0.333203	-0.212814
0.904534	0.132063	-0.843382	0.123302	0.870653	0.969139	-0.168973
0.0750447	0.0205747	0.525368	-0.0828344	0.272206	-0.808152	-0.330511
0.269771	-0.82514	-0.848579	0.873085	0.27861	-0.210446	-0.0452261
-0.246698	0.211742	0.876919	-0.12801	0.992837	-0.316946	-0.72477
-0.252872	0.223058	0.907325	-0.904308	0.655196	-0.874308	-0.0397711
-0.408248	-0.0611407	0.87163	0.490263	0.208887	-0.301047	-0.368818
-0.0277731	0.604262	-0.101129	0.960304	0.854003	-0.81472	0.117159
0.604977	-0.473919	-0.897717	0.97739	0.676314	-0.514621	-0.708801
0.206025	-0.440827	0.930167	-0.20034	0.663737	0.0881113	-0.988408
-0.0195721	-0.517135	0.789444	0.130786	0.918495	-0.450421	-0.103215
0.109234	-0.307937	-0.186667	0.293817	0.181105	0.194065	0.710922
-0.738997	0.220341	-0.145103	0.307247	-0.753178	0.0849739	0.394204
0.806998	0.911223	0.0798848	-0.483109	-0.290586	0.497849	0.545139
0.872519	-0.325058	0.708061	0.730634	0.436884	-0.700051	0.646283
0.465945	0.465086	0.503678	-0.603672	0.694653	-0.92506	-0.587544
0.418441	0.0976455	-0.429637	0.524503	0.726242	-0.283689	-0.712891
-0.0823406	-0.550356	-0.00910996	0.358141	0.586565	0.216889	-0.890163
0.0183777	0.433112	0.851267	-0.364658	-0.0627606	0.79903	-0.321394
0.032763	0.306664	0.109448	-0.16586	-0.795342	0.353293	-0.980934
-0.170114	0.162308	0.367971	-0.695296	-0.641072	0.127599	-0.853108
0.70212	0.0341869	0.630753	-0.627784	0.851374	0.524775	-0.437419
-0.423427	0.805889	0.247177	0.660368	-0.732515	0.0616245	0.339809
0.893392	0.812592	0.39019	-0.3307	-0.578225	0.00481085	-0.425388
0.970935	0.832771	0.121784	-0.033822	-0.450551	0.587539	0.941526
0.419726	0.891047	0.386011	-0.940695	-0.86485	-0.679228	-0.269272
-0.875335	0.880039	0.406033	-0.121081	-0.861564	-0.792626	-0.842779
-0.688434	0.83371	-0.0995129	-0.626233	-0.564928	0.232896	-0.274362
-0.144987	0.75515	0.204667	0.401791	0.771392	-0.440902	0.702491
0.506092	0.703826	0.0540327	0.939951	0.673915	0.761817	-0.135491
-0.774745	-0.584098	-0.230284	0.941503	0.288386	-0.97511	-0.261583
-0.538573	0.058483	-0.0671436	-0.017876	-0.66538	-0.983002	-0.686185
0.261314	0.0875905	0.224691	0.701992	-0.76397	-0.493759	-0.30358
-0.967121	-0.0993226	-0.562131	-0.628716	-0.38481	0.17198	0.822294
0.909287	-0.145022	0.676067	-0.296318	-0.894709	-0.946818	0.826287
0.174516	0.163211	0.0726788	0.247572	-0.7669	-0.731514	-0.209688
0.152079	0.0771512	0.632454	0.302825	-0.285788	0.997655	-0.00147703
-0.722543	-0.372779	0.60714	0.908708	-0.72523	-0.814322	0.258351
0.98829	-0.345179	0.816185	-0.983348	-0.691439	-0.701923	0.0273653
0.312434	-0.170785	-0.0279327	0.969821	-0.30861	0.109811	0.222094
-0.168794	-0.510403	0.040439	0.777107	-0.760754	0.197093	-0.854284
-0.243871	-0.82381	-0.309934	-0.243688	-0.86301	-0.809332	-0.898053
0.386511	0.97253	0.763536	-0.716281	-0.828138	-0.709899	-0.165011
0.455206	0.381885	-0.562932	0.424229	-0.977148	-0.750687	0.386072
-0.847541	0.0463535	0.457672	0.347178	-0.748531	-0.674891	0.0651429
0.824676	0.520353	0.247839	0.519225	-0.663495	-0.756227	-0.268018
-0.418579	-0.80428	0.673099	0.1865	-0.864867	0.523162	0.0528172
0.151335	-0.391656	-0.226293	-0.589636	-0.941644	0.308995	-0.404891
0.196017	-0.70643	0.353901	-0.319439	-0.927412	0.0876679	-0.439704
-0.391162	0.254918	0.508127	-0.401383	-0.770766	0.518324	-0.955722
-0.404751	0.760922	0.841426	-0.47377	-0.944186	0.293755	0.210624
-0.829264	0.758961	0.892979	-0.150367	-0.928283	0.420571	-0.385166
0.259128	-0.845994	0.581104	-0.322328	-0.837995	0.972988	-0.934597
0.963689	0.973003	-0.0211296	0.413545	-0.741274	0.0307008	-0.89332
0.550118	0.526188	0.819439	0.432853	-0.934779	0.933618	-0.81617
0.564381	0.725149	-0.704191	0.456259	-0.906544	0.991893	-0.778132
0.737197	0.492833	0.25842	-0.663138	-0.983893	-0.76962	-0.16185
-0.0851197	0.783805	0.0106502	-0.385346	-0.980234	-0.836956	0.68589
0.26177	0.565591	0.705524	-0.202254	-0.767992	-0.945951	-0.392887
-5.62721e-15	-0.0417547	-0.223975	-0.177995	0.47916	-0.924925	0.784338
-0.821933	-0.13893	-0.0135959	0.460033	-0.866636	-0.745528	-0.644915
0.520537	0.666503	-0.0558956	-0.580914	-0.995935	-0.563249	-0.430681
-0.780107	-0.549898	0.11534	-0.264204	-0.996478	-0.050759	-0.857951
0.765986	-0.608809	0.819369	0.322738	-0.942061	-0.833265	0.0660885
-0.263957	-0.468719	-0.522294	0.153378	-0.959842	-0.299139	-0.220326
0.484764	-0.762231	0.432319	0.811062	-0.887188	0.599079	-0.716193
0.717068	-0.652332	-0.5589	0.841009	-0.756434	0.161217	-0.492522
0.468265	-0.729794	0.885121	-0.225388	-0.348781	0.426655	-0.845896
-0.702309	-0.787495	-0.713992	-0.812119	0.806603	0.21038	0.118623
-0.410606	0.398063	0.780781	0.729111	-0.821309	-0.595198	-0.536634
0.30769	-0.703393	0.798645	-0.87272	-0.944243	-0.0650327	-0.923042
-0.62122	0.274076	-0.842493	-0.0998692	-0.555244	0.0904972	-0.905997
-0.959821	0.836501	0.681272	0.097716	-0.652966	0.394825	-0.114381
0.791279	-0.931324	0.48878	0.358004	-0.613485	0.255152	-0.757954
-0.792571	-0.628878	-0.332945	-0.94946	0.379755	-0.469773	-0.42068
0.687444	-0.513534	-0.532096	-0.695991	0.724108	-0.378836	-0.461769
0.868718	0.410368	0.707953	-0.547491	0.664113	-0.416107	-0.950666
0.680297	0.745639	-0.660619	0.579559	-0.490996	0.828755	-0.447426
0.509213	-0.986044	0.808178	0.209198	-0.992174	-0.0545108	-0.667301
0.494079	-0.906783	-0.739511	0.882646	-0.964107	-0.352729	0.809128
-0.924488	-0.974649	0.788624	0.595402	0.236335	0.301905	0.0920271
0.931374	0.881542	-0.652413	0.616452	-0.466159	0.229356	-0.139884
0.600313	-0.990379	0.65618	0.81058	-0.789057	-0.337089	-0.30534
0.863946	0.846997	0.630818	0.822081	-0.372259	0.122871	0.0751218
-0.0964832	0.845713	0.563001	-0.260696	0.239491	-0.0381934	-0.540047
0.291954	0.838539	-0.360544	-0.299541	-0.102248	0.21173	-0.403587
0.416366	0.926093	-0.0380527	0.785458	-0.778301	-0.0512294	0.17837
0.59838	-0.999496	-0.135367	0.936109	-0.995998	-0.926146	-0.00643318
-0.579241	-0.953106	0.838764	-0.657627	0.528541	0.514506	0.932707
-0.147918	0.988716	-0.67888	-0.929639	0.824949	0.163961	0.837158
-0.405479	-0.0115347	0.232923	0.927389	-0.925741	0.84856	0.958843
-0.0797575	0.163248	0.281387	0.550764	-0.954939	-0.290055	-0.453254
-0.0886816	0.469154	0.381	0.461597	-0.723706	-0.602946	0.133986
-0.747677	0.30308	0.272352	0.296119	-0.525005	-0.262845	-0.854406
0.538696	0.568745	0.00354582	-0.62522	-0.928553	-0.338547	-0.910454
0.843022	-0.90793	-0.990877	-0.176421	-0.995897	-0.979682	-0.786378
0.324319	-0.350675	0.922058	0.106041	-0.946857	0.550397	-0.946252
0.33862	0.672715	-0.381586	-0.444569	-0.319177	0.567049	-0.633729
0.764937	0.201666	0.159529	0.976822	-0.821026	-0.663503	-0.41466
0.0769079	-0.643844	0.147989	0.897992	-0.406242	-0.914184	-0.962006
-0.741607	-0.546583	0.333891	-0.612472	-0.678759	-0.867476	-0.257966
0.514675	-0.953693	0.643388	0.719482	0.68085	-0.370425	-0.0231721
-0.714954	-0.501566	0.443875	-0.493189	-0.718128	-0.526341	0.859329
-0.339813	0.153693	-0.936666	-0.0972005	-0.440387	0.631506	-0.418739
-0.800323	0.875782	-0.715318	-0.448934	-0.620439	-0.863566	-0.384687
-0.685289	0.924372	-0.292505	-0.599232	0.769928	-0.285498	-0.0639154
0.182467	0.582295	-0.370892	-0.889639	-0.431034	-0.982257	0.59318
0.0532469	-0.178359	0.0436469	0.922646	-0.404817	-0.827802	-0.967514
-0.0266691	0.709938	0.283609	0.707036	-0.620072	-0.177469	0.390918
-0.453471	0.371832	0.536994	0.255873	-0.423685	-0.567075	0.284147
0.588283	0.829911	0.780625	-0.08777	0.700421	-0.161232	0.530381
0.146412	-0.519972	0.612141	-0.371015	-0.131526	-0.581357	-0.903793
-0.246288	-0.0562634	0.913324	-0.917899	-0.187864	-0.564684	0.340055
0.632502	-0.270263	0.891076	-0.971054	-0.355252	-0.0244189	0.584038
-0.759584	0.783816	0.564084	0.772328	-0.206926	0.777094	-0.656755
0.0243224	-0.271673	-0.210794	0.29669	-0.823226	0.728742	-0.702866
-0.0488287	0.522363	0.36971	0.236701	-0.879883	-0.845954	-0.822753
-0.195999	0.386189	-0.123761	-0.410404	-0.423119	-0.0263117	-0.955552
0.955834	0.376673	-0.362292	-0.583987	-0.144565	0.613117	-0.697046
0.814307	-0.609722	-0.0787777	0.484507	-0.151609	-0.246878	-0.875729
-0.411322	-0.743289	0.612892	-0.207039	-0.842947	-0.947177	0.264782
0.0585807	0.439298	0.13467	0.61088	-0.870055	-0.503275	0.716527
0.843397	0.513176	-0.0783183	-0.174939	-0.327322	-0.763042	0.729203
-0.262732	-0.397397	-0.372668	-0.838475	0.476483	0.481727	-0.986096
0.978575	0.446483	-0.0539045	0.904715	0.0014792	0.674252	-0.163795
0.478913	-0.209837	0.285395	-0.575547	-0.120302	-0.716566	-0.839546
0.868184	0.356793	-0.652134	0.185849	0.151388	0.393298	-0.840503
-0.0991459	0.8446	0.915986	0.750396	0.397331	-0.976502	0.337472
-0.123185	-0.814432	-0.673568	0.896829	0.159061	-0.119479	0.655975
0.191574	0.687126	-0.447543	0.964077	0.940351	-0.839681	0.919067
-0.236879	0.25959	0.303599	-0.648641	0.824479	-0.751268	0.52167
0.737339	-0.654267	0.379227	0.710932	0.990254	-0.298693	-0.99858
-0.0676321	-0.354882	-0.136994	-0.0369348	-0.636007	0.927845	-0.319603
-0.998299	-0.261498	-0.177624	-0.590853	-0.920118	0.556317	-0.988323
0.827001	-0.106655	0.449686	-0.930034	-0.66781	0.743752	-0.697362
0.891461	-0.837242	-0.245912	0.981642	0.904611	0.676234	-0.738438
-0.727665	0.505704	-0.405677	-0.724609	-0.907114	0.392005	0.298727
0.902852	0.180359	0.440253	-0.744638	-0.825483	0.563594	0.387161
0.213561	-0.27415	0.0102315	-0.413008	0.572493	0.500148	-0.303258
-0.908717	-0.716795	0.4507	0.231744	0.793778	-0.710558	-0.588569
0.0994492	0.91486	0.789011	-0.786711	-0.137336	-0.880563	-0.228314
0.889144	0.410994	0.783692	-0.680221	0.143388	0.462816	-0.147578
-0.182761	-0.0381486	0.375086	0.522613	-0.590307	0.127365	-0.601008
-0.47245	-0.897494	0.583069	-0.00136025	-0.833725	0.986912	0.451043
0.743671	-0.783858	-0.897878	-0.0882498	-0.818616	0.0204217	-0.585221
-0.581875	-0.96526	-0.960015	0.2493	0.817059	0.93169	-0.489288
-0.731777	0.86838	0.935879	0.0714376	0.966228	-0.185942	-0.430241
0.478694	0.862171	0.803784	-0.343081	0.954691	-0.622001	-0.00924249
0.377356	-0.820016	-0.00975201	-0.503617	0.979089	-0.502253	0.321564
-0.529399	-0.343239	-0.96018	0.264039	0.306399	-0.598523	0.912581
-0.540334	-0.610285	-0.950567	-0.168611	-0.229184	0.153978	0.376771
-0.68433	0.978911	0.625686	-0.443148	-0.93388	-0.0345948	-0.941446
0.355221	-0.610699	0.574024	-0.328155	-0.698849	-0.097101	-0.379416
-0.361888	0.785245	0.604045	0.025051	0.905684	-0.341583	0.437563
-0.810813	0.92971	-0.40896	-0.867606	0.131914	0.290353	0.865022
0.57508	0.401076	0.808866	-0.767662	-0.138023	0.0227639	0.676099
-0.604153	-0.339633	0.529428	-0.357096	-0.817925	-0.0373038	-0.88168
-0.61721	0.997394	-0.959428	0.190676	-0.197645	0.750058	-0.502734
0.681775	0.0821557	0.839011	-0.435127	-0.804229	0.93023	-0.297725
0.120867	-0.50136	-0.205038	-0.529549	-0.439593	0.238828	-0.948434
0.594339	-0.61434	0.214968	-0.508511	-0.799113	-0.121451	-0.83016
0.495597	0.0185087	0.334824	-0.742187	-0.00735631	-0.193304	0.0274227
-0.606926	0.678789	0.880887	0.280703	-0.509353	-0.309733	0.479542
0.933249	0.712551	0.793576	-0.381619	-0.0474904	0.714071	-0.167721
0.849959	-0.868244	-0.986158	-0.449732	-0.551002	-0.194377	-0.844243
0.948683	-0.344564	-0.793437	-0.691637	-0.78444	-0.467713	0.0105259
-0.882388	-0.44571	0.119533	-0.700683	-0.934345	0.255706	0.664071
0.863366	0.437121	-0.392055	0.952408	-0.149019	0.733617	0.0375403
-0.830771	-0.0989717	0.185825	-0.955606	-0.258057	0.918957	-0.455588
0.907421	0.0791161	0.0531613	0.754068	-0.776413	0.429808	-0.392756
-0.396517	-0.631404	0.752644	0.917308	-0.774286	-0.946475	-0.437809
-0.982134	0.100567	-0.880835	-0.97648	-0.867557	-0.990841	0.115789
-0.42122	0.400483	-0.371261	0.994137	-0.958647	-0.946231	-0.419974
0.633378	-0.282667	-0.426781	-0.921382	-0.655033	0.323565	-0.659799
0.7088	-0.481698	0.870552	0.939106	-0.901109	0.259152	-0.344818
0.224614	-0.3154	-0.920165	-0.987515	-0.90088	0.418244	-0.0507176
-0.715673	0.376473	-0.656205	0.965177	-0.774421	-0.247221	-0.705977
0.702939	-0.187031	-0.329017	-0.991126	-0.743904	-0.708545	0.488732
0.00125525	-0.786161	0.0516626	-0.736217	-0.851339	-0.929969	0.532031
0.483213	0.0893251	0.815478	-0.986013	-0.993931	-0.999102	-0.443298
-0.231782	0.723061	0.0533938	-0.970161	-0.938999	-0.0761795	-0.60997
0.978655	0.555702	0.919633	-0.979874	-0.930726	0.955636	0.896217
-0.303356	-0.0193095	-0.137633	-0.964861	-0.938191	-0.447524	-0.894239
0.312096	0.154778	0.547619	-0.985043	-0.963904	0.0492806	-0.785041
-0.548311	0.137596	0.968478	0.962512	-0.788366	-0.0684985	-0.747595
0.916456	-0.25792	0.0628402	0.965222	-0.968884	0.259404	-0.155323
0.685798	-0.267967	0.871592	-0.366759	-0.840962	0.788076	-0.0940704
0.717137	0.881721	0.127579	0.985378	0.237484	-0.0698558	0.527306
-0.67746	0.432748	-0.85814	-0.134706	-0.799599	-0.7197	0.751797
0.884748	0.912393	-0.801359	0.918387	-0.80794	-0.0319621	0.0418995
-0.225225	0.857728	0.115331	-0.549102	-0.790206	0.60353	0.762163
-0.930769	0.400855	0.186061	0.967988	-0.0234434	-0.688561	0.388048
-0.161785	0.956694	-0.127529	-0.9877	-0.548201	-0.808202	0.141445
0.191858	0.50778	0.573738	0.942523	-0.357492	-0.932516	0.800541
-0.591201	-0.297457	0.300035	-0.335913	-0.893559	-0.913038	0.527629
0.347262	0.245599	0.0485037	-0.468292	-0.936614	-0.95682	0.665244
0.825648	0.437162	-0.585561	0.334168	0.252566	-0.9637	-0.940302
0.877597	0.599843	-0.659959	-0.853892	0.126613	-0.984934	-0.328492
0.984204	-0.803724	0.119676	-0.952424	-0.0950062	-0.880588	0.636749
0.410279	-0.894852	-0.167258	0.832453	-0.932326	-0.901322	0.535426
0.0390693	-0.123662	0.253747	-0.594663	-0.32786	-0.827634	0.463384
-0.690934	-0.107139	0.724782	0.98993	-0.0150731	-0.911869	0.0746907
0.997669	0.1212	-0.205466	0.907172	-0.390748	-0.851833	-0.0822266
0.985436	0.61836	0.394076	-0.704161	-0.162337	-0.390511	0.551798
-0.669823	0.859127	0.578717	-0.0565582	-0.205707	-0.0860425	-0.749256
0.299779	0.896674	-0.483093	-0.842258	-0.989995	-0.518832	0.440412
-0.515282	0.590748	-0.108959	-0.95497	-0.971542	-0.4582	0.965602
0.869971	0.632925	0.614355	0.436934	-0.435991	0.0392312	-0.242228
0.556072	0.819997	-0.782016	0.653583	0.860503	0.452268	-0.336221
0.678005	0.31292	-0.534661	-0.581734	-0.752199	-0.301061	0.5228
0.159939	0.655125	-0.372156	0.900892	-0.748315	0.518314	-0.811799
-0.46108	0.00900088	0.832281	0.912001	-0.673573	0.379186	-0.27684
-0.948683	0.261469	0.184832	0.963269	-0.769155	-0.192537	-0.540184
0	-0.286506	-0.486965	0.267089	-0.507526	0.208366	-0.89815
-0.455644	0.285902	-0.840816	0.542328	0.401205	0.163669	0.133092
0.152245	0.0102991	0.871035	-0.120923	-0.561113	-0.0704255	0.415677
0.136069	0.221684	-0.3513	0.970444	-0.945905	-0.38708	0.0516662
0.146697	0.08778	-0.0514352	-0.951198	-0.917192	0.750941	-0.742506
-0.900979	0.461971	-0.536567	0.212132	0.12886	-0.283826	-0.133771
0.709376	0.222166	0.927789	0.882685	-0.151589	-0.126083	-0.37018
-1.0947e-12	0.241736	0.894479	-0.646725	-0.270762	0.999398	0.548347
0.67803	0.441005	-0.393413	-0.974788	-0.0990412	0.152687	-0.242658
0.824922	0.00306224	-0.869001	0.976595	0.32147	0.0552392	0.58249
0.730246	0.936515	0.893107	0.477566	0.404403	-0.365783	-0.444865
0.51314	0.883843	0.556853	-0.573136	0.914984	-0.315834	0.735011
-0.840758	0.592692	-0.682057	0.86914	0.690407	-0.11337	-0.703669
0.62704	0.734705	-0.509873	0.287788	-0.884683	0.992886	0.0960021
0.675288	-0.172068	-0.955904	-0.727054	-0.772317	-0.214609	0.502445
-0.579729	0.712216	-0.94435	0.283765	-0.139568	-0.0350003	-0.523923
-0.285283	0.244317	-0.244001	0.670193	-0.880631	0.590786	0.379405
-0.792601	0.688873	-0.383518	0.558875	0.67735	0.663277	0.588248
0.0689022	0.776648	0.234994	0.571895	0.488665	0.584548	-0.746155
-0.985699	0.251962	-0.459309	0.614483	0.688398	-0.942502	-0.462696
0.505765	-0.537015	-0.728682	-0.642313	0.481099	-0.92945	-0.667654
-0.167752	-0.504626	0.739584	-0.721772	-0.59809	-0.975061	0.424252
-0.437876	0.0604861	0.588906	-0.749955	-0.0813938	-0.964463	0.771135
-0.729209	0.102407	-0.199078	-0.32207	-0.901601	-0.890322	-0.785167
-0.702862	0.0539174	0.395304	0.0289694	-0.543394	0.289224	-0.923939
0.93284	-0.261793	-0.26424	0.4827	-0.026827	0.0604506	-0.686638
0.578267	-0.0261551	-0.486703	0.979175	-0.97836	-0.963549	-0.829635
-0.628666	-0.543237	0.337762	0.979514	-0.779162	-0.748626	0.700043
-0.211313	0.708169	0.273913	-0.955964	0.372965	-0.421458	-0.733936
-0.269071	-0.394787	-0.340128	-0.923766	-0.931808	0.836739	-0.25588
0.258052	0.956523	-0.327663	-0.811521	-0.642928	-0.771818	0.917758
-0.697211	-0.416398	0.257004	0.938666	-0.580375	-0.443685	-0.636121
0.220866	0.551593	-0.24422	0.935037	-0.966066	-0.433941	-0.978231
0.200082	0.749823	0.350711	0.961008	-0.992734	-0.398823	-0.443421
0.585637	-0.547337	0.0249855	0.513237	-0.689404	0.407587	-0.281655
0.992637	-0.28598	-0.568696	0.860354	-0.514818	0.0170117	-0.655289
0.590405	-0.927479	0.0938736	-0.824185	-0.655165	0.860453	0.103335
0.472786	-0.969096	0.597007	-0.812724	-0.630491	0.379308	0.640544
0.292002	0.944801	0.320558	-0.962809	-0.399514	0.674924	0.363993
0.876885	0.836958	0.327697	0.332947	-0.412077	0.735492	-0.666709
0.59207	0.457912	0.0207385	0.751984	0.0225266	-0.42968	-0.815072
0.585429	-0.222912	-0.200234	-0.831184	-0.309242	0.00989025	-0.867303
0.965047	-0.844772	-0.462871	-0.934224	-0.28171	0.472244	0.522891
-0.666181	-0.923973	0.604703	0.149659	-0.10205	0.579615	-0.837769
0.550435	-0.981352	0.0222399	0.213013	0.508285	0.80966	-0.261273
0.564341	0.986478	0.0951716	-0.534535	-0.563276	0.112046	-0.720023
-0.719975	-0.978707	-0.472975	0.0282449	-0.829901	-0.921902	-0.763773
0.417681	-0.0991194	-0.480525	0.654504	-0.920549	0.494534	-0.862063
0.762374	0.580768	-0.66323	-0.996822	-0.760328	-0.960981	-0.0943343
0.107375	0.29398	-0.53422	-0.995254	-0.705076	0.710356	0.221799
-0.652667	0.962887	0.122588	0.987587	-0.455975	0.595464	0.190126
0.708517	-0.998581	-0.350324	-0.929751	-0.770513	-0.39751	-0.938959
0.0832703	0.18301	-0.523437	-0.554507	-0.904611	0.875318	0.368446
-0.313775	-0.504811	-0.551868	-0.468246	-0.510555	-0.418828	-0.659614
-0.974524	0.894174	-0.268155	-0.628324	-0.356644	-0.711395	-0.983358
-0.344128	-0.980477	0.443162	-0.970964	-0.728234	0.84895	-0.987115
-0.0224608	0.957381	-0.285581	-0.971523	-0.984922	0.735322	0.143281
0	-0.291375	0.0290273	-0.986272	-0.978829	0.566614	0.917628
0.17123	-0.714694	-0.0438498	0.668125	-0.633025	-0.26596	-0.287391
0.966298	0.2902	0.0722908	0.750627	-0.573824	-0.82499	-0.147632
0.351244	-0.845339	-0.297484	0.566356	-0.463308	-0.962978	-0.387182
0.840396	0.917787	-0.194598	-0.207174	0.570203	-0.991646	-0.703258
0.319484	0.843732	-0.857261	0.650474	-0.876599	-0.925545	-0.330874
-0.360051	0.115621	-0.764778	-0.583544	-0.416579	-0.762167	0.908683
0.607862	0.897422	-0.11425	0.541355	0.196633	0.937337	0.826
0.321914	0.96099	-0.153085	0.489843	-0.96345	0.948813	-0.478072
-0.542242	-0.501303	0.78515	0.670089	-0.994015	0.788717	-0.985832
-0.180739	-0.406398	0.373395	0.570271	-0.876444	-0.93805	0.965235
0.356979	-0.534409	0.479384	0.469002	-0.108049	-0.935467	0.554544
0.226069	-0.530253	0.952046	0.365437	-0.345986	-0.950676	0.087612
0.474777	-0.0790362	-0.0759824	0.259051	-0.737309	-0.859606	0.143648
0.609917	-0.0515495	-0.170877	-0.882586	-0.959457	0.16174	0.844718
0.709258	-0.26512	-0.574328	-0.543672	-0.960447	0.1791	0.420617
0.700774	-0.368915	0.710619	-0.449102	-0.939126	0.330138	0.379855
-0.0693887	0.741006	0.898655	0.00715678	-0.939479	-0.241441	-0.231068
-0.559681	0.390472	-0.779676	-0.14943	0.133452	-0.384263	-0.913097
-0.420394	0.627469	0.989301	-0.98193	-0.382009	0.390854	-0.846684
-0.2546	0.409389	-0.980263	-0.793243	0.436516	-0.466925	-0.647149
-0.486127	0.0688461	-0.782926	-0.0879398	-0.775631	-0.319076	-0.925662
0.330084	-0.555069	0.934098	0.289582	-0.951976	0.206965	-0.257706
-0.508768	0.425707	0.372412	0.077419	-0.969891	-0.812133	-0.547275
-0.920612	-0.553551	-0.252879	-0.510571	-0.628444	-0.541064	0.483465
-0.927064	-0.975625	-0.779718	-0.318153	0.0417127	-0.507953	0.292823
-0.295572	-0.677498	-0.838711	0.700238	0.331707	-0.549198	-0.205929
-0.471264	-0.416395	-0.695468	0.220426	-0.916002	-0.798853	-0.197369
0.263918	0.597531	0.860125	-0.128525	-0.582191	-0.768664	-0.494817
-0.38205	-0.114091	-0.708205	-0.318842	-0.704232	0.414686	-0.205563
-0.160881	0.21708	0.906053	0.811034	-0.762484	-0.353636	0.630578
0.924995	0.18266	0.790192	0.754738	-0.0889416	-0.698144	-0.293573
-0.323697	0.650868	0.194826	-0.0818616	0.721532	-0.412137	-0.538458
0.215018	0.583927	-0.0742546	0.834005	0.609812	-0.0222368	-0.445345
0.375364	-0.37049	0.780379	0.95574	-0.0994214	-0.709613	0.448721
0.718469	0.526892	0.662383	0.958717	-0.161151	0.286677	-0.54197
0.954898	0.236817	0.472365	0.602954	-0.619781	-0.930792	-0.079228
-0.335744	0.0752631	-0.749071	0.19064	-0.889436	-0.920587	0.430835
0.0242049	0.258755	0.0411748	-0.241895	-0.951671	-0.421653	0.878263
-0.724822	-0.965819	-0.129143	-0.406014	0.0749309	0.08119	-0.890149
0.073429	-0.177323	-0.780084	0.662011	-0.416381	-0.187187	0.262861
-0.853363	-0.316705	0.866477	-0.789096	-0.689481	0.362993	0.237505
0.279123	0.470187	0.270609	-0.947718	-0.925553	0.639451	-0.0900375
-0.793843	-0.429767	0.100677	-0.631407	-0.909351	-0.795357	0.194931
0.126614	0.179933	0.820328	0.519044	-0.978433	-0.716547	0.291529
0.947346	-0.964644	0.360793	0.198183	-0.996239	-0.94958	0.447429
-0.626496	0.16759	-0.249728	0.127526	-0.716992	0.789011	-0.14824
-0.863085	0.614358	-0.660878	0.858395	-0.907108	0.0418862	0.256025
-0.0667769	0.360669	0.465976	0.733058	-0.745	0.0121834	0.0284542
0.644896	0.136051	-0.816593	0.744784	-0.698769	0.217072	-0.829012
-0.512003	0.462143	0.766587	0.95531	-0.253199	-0.735193	-0.684759
-0.714754	0.82422	0.920117	-0.975479	0.0403059	-0.947061	0.282523
0.68664	0.821922	0.928828	0.901642	-0.4716	0.979573	-0.1718
-0.149894	0.230252	0.811715	-0.480514	-0.167519	0.2929	0.928327
0.36233	0.591021	-0.31393	0.0771553	-0.254271	-0.710916	0.127926
-0.307362	-0.592137	-0.853546	-0.357042	-0.468427	0.924036	-0.778919
-0.506043	-0.149267	-0.991678	0.666158	0.347026	0.149197	0.197199
0.955332	-0.799552	0.641685	-0.0285113	-0.600954	0.113941	-0.798993
-0.657266	-0.529916	-0.147776	0.91732	0.501034	-0.622789	-0.421769
-0.0365104	-0.519335	0.65893	-0.901705	-0.0470542	-0.989123	0.406398
0.594079	0.891488	-0.713735	-0.619412	-0.119932	0.980111	-0.200788
0.376269	0.334732	-0.911389	0.852775	0.29678	-0.645311	-0.675564
0.658153	0.756962	0.663068	0.560249	-0.218164	0.355436	-0.932259
0.944354	0.979656	-0.867038	0.124955	0.566808	-0.882244	0.73392
-0.343783	-0.942965	-0.0239018	0.134155	0.939729	0.378931	-0.452418
-0.0392823	0.531219	0.592791	0.313683	-0.231372	0.229765	0.637916
-0.581847	-0.382707	0.532642	0.560528	0.734122	-0.774329	0.185894
-0.648641	-0.550042	0.483244	0.829962	-0.564265	-0.874429	0.772665
-0.0573713	0.861536	-0.990057	0.855154	-0.348432	-0.969537	0.165427
0.864944	0.971212	0.571621	-0.846879	-0.296882	-0.985575	-0.453232
-0.0428133	0.632804	0.47508	0.143522	-0.433541	-0.508369	0.313251
0.500307	0.544843	-0.229239	-0.505244	0.424714	-0.284255	0.700848
0.364558	0.47499	0.454243	0.816833	0.98464	0.422517	0.288552
0.92186	-0.724363	0.958081	0.210044	0.722246	0.391489	0.349475
0.205874	0.145404	-0.932368	0.169954	0.332417	-0.418467	-0.376355
0.221879	0.264206	-0.839324	0.55985	-0.706594	-0.951692	0.379579
-0.203602	0.623381	0.761091	0.0466019	-0.51047	-0.700212	0.566224
-0.136464	-0.231256	-0.467669	-0.247868	-0.60052	-0.665255	-0.518033
0.642691	-0.00866291	0.551008	0.957155	0.113974	-0.898494	-0.486254
0.730933	0.0920044	0.368762	-0.82616	0.859691	-0.858853	0.705742
0.65726	-0.21385	0.886199	-0.517197	0.758723	-0.808043	0.0472695
-0.304547	0.453229	-0.838865	0.694342	0.463928	-0.778726	0.153021
-0.14785	0.559685	-0.89133	-0.365628	-0.550181	-0.879106	0.0650587
0.404236	0.40609	0.697811	0.268732	-0.79068	-0.908518	-0.431559
0.221856	-0.613843	0.995651	0.150503	-0.630618	-0.888651	0.271511
-0.0413799	0.767741	-0.653448	0.113741	0.556795	-0.686535	-0.267766
0.624567	0.523529	-0.402673	-0.864427	0.7026	-0.956527	-0.210672
0.904568	0.898843	0.342088	0.810697	0.200107	-0.924091	-0.823954
-0.300894	0.595134	-0.0809991	-0.73024	-0.234854	0.946574	-0.965711
-0.470161	0.87546	0.673321	0.670189	-0.900645	-0.635558	-0.762661
-0.201691	0.778027	0.990925	0.364078	-0.962957	-0.901135	-0.904199
-0.423816	0.602287	0.896724	0.108123	-0.658038	-0.951664	-0.993089
0.710727	0.155046	-0.312031	0.817174	-0.508002	-0.884414	0.476881
-0.0124474	0.917123	-0.944571	-0.198374	-0.263397	0.0136012	-0.702902
-0.267521	0.773867	0.93954	-0.0967416	0.698451	-0.856265	0.487728
-0.153302	0.282626	0.653798	0.0289308	-0.353471	-0.0580817	-0.399125
0.513209	0.846044	0.998284	0.731587	-0.903153	-0.109686	0.56766
0.312687	0.688512	-0.942885	0.0228391	-0.925539	0.952642	0.792971
0.128712	-0.117015	-0.295826	0.217715	-0.827973	0.600911	-0.87174
-0.292009	0.968234	-0.341447	0.302003	-0.811297	0.275239	-0.864818
-0.363209	0.921976	0.555886	0.131124	-0.888781	-0.960004	-0.637122
0.245014	-0.859211	-0.981618	0.896075	-0.843444	-0.79827	0.252252
-0.228517	0.940281	-0.991096	0.204106	-0.636105	-0.682396	-0.76934
-0.829881	0.778183	-0.891512	0.107855	-0.92612	-0.356357	-0.588179
0.475583	0.0129266	-0.26988	0.0785571	-0.871405	0.36066	-0.883485
0.715031	0.98031	0.515194	-0.922709	-0.709885	0.245917	-0.048348
0.290155	0.327563	-0.665513	0.895088	-0.448867	0.0838434	0.865668
0.280439	-0.669162	-0.971517	-0.220552	0.614924	-0.425283	-0.600529
0.360545	-0.968381	0.896842	0.0802769	0.775189	-0.991162	-0.8076
-0.578974	-0.733233	0.363183	-0.323757	0.0335383	0.158825	-0.640066
-0.552563	-0.848109	0.492943	0.749604	0.248267	-0.659278	-0.39189
-0.360301	-0.171256	-0.985585	0.930347	0.36118	-0.464643	-0.7486
0.810088	0.294264	-0.579444	-0.947849	0.247066	0.730304	0.0836668
-0.00996517	0.966845	0.363166	-0.624337	0.0835502	0.195449	0.957712
0.506892	0.421164	-0.323981	-0.726046	-0.108516	0.400259	0.982788
0.970235	0.646358	0.747645	0.267443	0.187324	0.00443271	-0.538424
0.285174	0.551228	-0.983142	0.517018	0.597538	-0.117002	0.90559
-0.648105	-0.881906	0.988006	-0.478943	0.943759	-0.630186	-0.789238
0.769893	-0.885565	-0.541786	-0.631573	-0.117345	-0.837349	0.241504
0.788702	0.929841	-0.818243	-0.987956	-0.197701	-0.133961	-0.0348898
-0.165419	0.88187	-0.448134	0.426052	-0.117519	0.743336	-0.423618
-0.797657	-0.542915	-0.884491	0.898014	0.189791	0.27585	-0.867528
0.69449	0.253571	-0.841672	0.187991	-0.0929616	-0.169301	-0.878981
-0.0520982	-0.930135	0.947073	-0.060118	-0.321807	-0.909704	-0.345864
0.48873	-0.187226	-0.72055	0.666701	-0.316325	-0.827863	-0.406722
-0.0854062	0.654833	0.612127	-0.880289	-0.406678	-0.712998	-0.9422
0.552586	0.444116	0.361844	-0.558652	-0.76838	-0.943471	0.727033
-0.329167	-0.658964	-0.484029	0.560291	-0.442867	-0.974968	0.999308
0.556633	0.785145	-0.475649	0.998395	-0.279241	-0.167159	-0.124443
-0.350708	0.793294	-0.348613	0.0920546	-0.644855	0.145002	-0.275213
0.0472283	0.75481	0.585419	0.693352	-0.637156	-0.166417	0.703565
0.398153	0.738619	0.385121	0.445704	-0.0511903	-0.318525	-0.736575
-0.718226	0.537506	0.274016	-0.944053	-0.421818	-0.997427	0.00441039
-0.901124	0.821034	-0.925548	-0.884999	-0.387364	-0.986278	0.530864
-0.213311	-0.510049	0.698895	0.225563	-0.100957	-0.613546	0.645054
-0.547381	0.770556	-0.786045	0.688572	-0.0632258	-0.922931	-0.709647
0.934162	-0.957796	0.578516	-0.154438	-0.155697	-0.191902	0.557352
-0.755302	0.971024	0.559597	0.422946	-0.408782	-0.172415	-0.199887
0.473368	-0.985607	0.593218	0.763024	-0.199899	0.73847	0.0322332
-0.823518	-0.821416	0.193682	0.904227	0.758388	-0.961601	0.872825
-0.707107	-0.688193	0.334402	-0.916297	-0.128189	-0.908969	-0.73713
0.073801	-0.943766	0.623736	0.0598292	-0.794916	-0.91426	0.784998
0	0.783017	0.328507	0.610635	0.166029	-0.608787	0.745647
0	0.206376	0.433543	0.841592	-0.814554	0.882617	0.484287
0.828011	-0.329179	0.0497999	-0.766717	-0.952594	-0.731811	-0.0825118
-0.348973	-0.365521	0.387609	-0.102131	-0.811229	-0.524289	0.149852
-1	-0.527567	0.0618672	-0.502401	-0.531899	-0.406222	0.550084
-0.153314	-0.353529	0.614853	0.269605	-0.706084	-0.261183	-0.402176
-0.00429558	-0.462218	0.615343	-0.453996	-0.921439	-0.45512	0.547831
-0.640818	0.835747	-0.857788	0.12671	-0.972423	-0.750762	0.062372
-1	0.036224	-0.522078	-0.161975	-0.965921	-0.764572	0.594355
0.181954	0.562015	-0.510268	0.959056	-0.832846	-0.734988	-0.711685
-0.948429	-0.739348	0.578753	0.97072	-0.213295	0.260089	-0.829428
-0.793258	-0.761435	-0.281202	-0.831666	-0.41052	0.400941	-0.936764
-0.71414	-0.0403106	0.195168	-0.0477398	-0.950101	-0.650594	0.0981857
0.536834	0.52653	0.691044	-0.786273	-0.976408	-0.224174	-0.838715
0.792265	0.529359	0.20654	-0.556792	-0.998437	-0.81024	0.856318
0.699467	0.40044	0.475578	-0.516719	-0.989671	-0.923305	0.884067
-0.707107	0.199312	0.588751	-0.550779	-0.553724	-0.918489	-0.654036
-0.0933388	0.704935	-0.371168	0.957079	-0.963884	-0.98126	-0.791013
0.247043	-0.715379	0.210227	-0.743521	-0.83921	-0.0534421	-0.422874
0.838757	0.167867	-0.659627	0.928309	-0.972795	0.325833	0.942716
0.744935	-0.81309	0.450675	-0.97213	-0.983541	-0.526586	-0.950547
0.241518	0.501131	0.0254822	-0.97768	-0.983242	-0.302508	-0.204292
0.692955	-0.126189	0.259585	-0.0960676	-0.926195	-0.868236	-0.592367
0.673224	-0.891572	0.282301	-0.426357	-0.968658	-0.920174	0.421937
-0.650987	-0.452016	0.376722	0.84756	-0.979552	-0.367785	-0.988473
0.17615	-0.276156	-0.0769042	0.960212	-0.927053	0.17346	-0.549299
0.872548	-0.0560883	-0.0170531	0.116571	-0.980309	-0.270913	0.96212
-0.672746	-0.465961	-0.593751	0.960978	-0.901901	-0.988031	0.467782
-0.743366	0.986403	0.479604	0.963131	-0.700435	-0.568954	-0.0880294
-0.0981723	0.231536	-0.436422	0.055808	-0.978583	-0.342649	0.456977
-0.914687	0.73097	-0.422519	0.285882	-0.804812	-0.896808	-0.341918
-0.277691	0.503706	-0.0434354	-0.241895	0.112485	-0.712461	0.977386
-0.22927	-0.928762	0.222309	0.0604513	0.901945	-0.952489	0.926103
0.544931	-0.207587	-0.547681	-0.152087	0.861975	-0.750831	-0.344703
-0.861426	0.120481	0.0526849	-0.236759	0.743305	-0.862242	-0.343558
-0.138447	0.56252	-0.416979	-0.246135	-0.488215	-0.805681	-0.707537
0.226243	-0.424209	-0.471211	0.206302	-0.754894	-0.94594	-0.468148
0.878786	-0.0941517	-0.64389	-0.417776	-0.366835	-0.852033	-0.705462
-0.727681	-0.350007	0.630697	-0.824471	0.911631	-0.86985	-0.754917
0.268706	0.402557	-0.231283	0.0418808	0.986322	-0.967582	-0.685994
0.224648	0.979663	0.424645	0.310711	0.794223	-0.91009	-0.622867
0.863297	-0.889732	0.227095	-0.367909	0.405119	-0.808721	-0.571662
0.312435	0.778638	0.728407	0.731934	0.832733	-0.659655	-0.815768
0.683182	0.614796	0.476534	-0.780175	0.936514	-0.881799	-0.239727
0.549025	-0.140841	0.831319	-0.852357	0.108474	-0.182317	-0.703566
0.294411	-0.758343	-0.777537	0.369214	-0.109328	0.942816	-0.811979
-0.00474557	-0.9304	0.370347	0.575904	0.786911	-0.506655	-0.465159
-0.4314	0.401669	-0.560428	-0.880319	0.981084	-0.156814	-0.820422
0.277368	-0.266823	0.010311	0.207853	0.989699	0.273653	0.153387
-0.129598	-0.827774	0.214138	-0.911388	-0.126812	-0.867977	-0.68348
-0.114822	-0.918645	-0.987756	-0.487782	-0.259316	-0.937871	-0.504236
-0.972608	-0.698212	-0.680185	-0.493053	0.405609	0.282351	-0.573175
0.982689	0.837297	0.534396	-0.106734	0.100919	-0.7388	-0.340026
-0.228568	-0.845138	0.0747787	-0.975391	-0.517852	0.722783	-0.162989
0.336389	0.577218	-0.0988007	0.886173	-0.33569	-0.453029	0.26206
0.662238	0.696649	0.85132	-0.421049	0.535579	-0.849947	-0.393853
-0.805977	-0.677168	0.340858	-0.12	0.875993	0.0831159	-0.734373
0.153465	0.814185	0.944778	0.122653	-0.638264	-0.941595	-0.902026
0.515199	0.404987	-0.306644	-0.169896	-0.10767	-0.829337	-0.835125
-0.783472	-0.881215	-0.455504	-0.797812	0.126269	-0.425321	-0.494433
0.918272	0.471272	-0.491283	-0.979002	0.701416	-0.915151	-0.453151
0.96688	0.836111	-0.388427	-0.903469	-0.976114	-0.848616	-0.747951
-0.0388845	0.863009	-0.929421	0.133688	-0.998778	-0.914995	-0.268794
0.994248	-0.00298111	-0.835987	-0.301796	0.0391119	-0.694541	0.201803
-0.825933	-0.713721	-0.899806	0.568459	-0.684299	-0.976937	-0.0357966
-0.886584	0.212696	0.525056	-0.951148	-0.990638	-0.125745	-0.574204
-0.881477	0.287008	0.536555	0.943314	-0.991613	0.966571	0.68443
-0.603194	0.481177	0.686632	-0.824198	-0.673555	-0.890844	-0.7217
-0.733391	-0.298209	-0.729084	-0.456103	-0.987658	-0.957236	-0.740804
0.837114	-0.0305273	0.0336353	-0.623073	-0.885553	-0.857718	-0.2946
0.54897	0.957929	-0.245845	-0.829022	-0.80705	-0.408488	-0.606284
-0.693445	-0.635023	-0.743762	0.818949	-0.939128	-0.182321	-0.605452
0.887251	-0.604015	0.782842	-0.423191	-0.987136	-0.744736	-0.917635
0.159486	0.984289	-0.284712	-0.488848	-0.877623	-0.67873	-0.517695
-0.205916	0.917901	0.746156	0.896023	0.672363	-0.60232	-0.17276
0.92996	0.738358	0.696805	0.764412	0.740667	-0.690339	0.734471
-0.705544	0.924848	0.518034	-0.807812	0.56847	0.887391	0.0577568
-0.630692	0.969022	-0.262441	0.995861	0.801016	0.0494083	-0.387831
0.818012	0.330449	0.547911	0.835102	0.800933	0.0682567	-0.0264101
0.868537	0.707034	-0.42922	-0.968147	0.32545	-0.899831	-0.26353
0.116663	0.827273	0.450738	-0.870813	0.52825	-0.750434	-0.419357
-0.534487	-0.087087	0.590835	0.453333	0.929103	-0.582011	-0.757214
-0.5789	0.652502	0.162511	-0.472307	0.963308	-0.956408	-0.550941
0.964194	-0.765735	-0.532744	-0.829619	0.79144	-0.644779	0.910742
-0.202122	-0.641251	-0.0689739	-0.999147	0.668299	-0.958004	0.884042
-0.223332	-0.616638	0.346113	-0.942952	-0.0911025	-0.239772	0.531087
0.027862	-0.145435	-0.729837	-0.935205	0.30233	-0.832417	0.850548
0.79933	0.820093	-0.8814	-0.619946	0.232988	0.86188	-0.502117
-0.0285714	0.901914	0.709438	0.997078	0.2363	-0.412936	-0.0551542
0.759188	-0.416806	0.296628	0.31801	0.178247	0.124961	-0.239508
-0.802881	0.0976156	0.369261	-0.499314	-0.0189867	-0.102292	0.616664
-0.998939	0.640971	-0.198612	0.0550889	-0.0610462	-0.605491	0.764861
-0.790097	0.827216	-0.167945	-0.000562139	0.246236	-0.807714	0.753654
0.680595	-0.644461	-0.420981	-0.242391	-0.0234262	0.0775011	0.922863
-0.784334	0.337947	-0.0291083	-0.101999	-0.0795716	-0.456637	0.35587
-0.95862	0.634649	-0.26259	0.131035	0.142621	-0.808583	-0.608324
0.814462	-0.110606	-0.483199	0.0429378	-0.148574	-0.257083	0.602729
0.865883	0.0125072	-0.598203	0.0200945	0.338436	-0.926325	0.736982
-0.185291	0.517412	0.895686	0.131068	-0.487106	-0.95834	0.224113
0.0272805	0.69675	0.722548	0.174169	0.450117	-0.512467	0.763317
0.753492	-0.677676	-0.399598	0.221087	0.263592	-0.923431	-0.0349648
0.775308	-0.255002	-0.3265	0.798998	0.0480838	-0.58928	-0.633874
0.985652	0.439515	-0.149701	0.405103	-0.953382	0.152132	-0.616458
0.474845	-0.52214	-0.753118	0.500572	0.13716	-0.495798	0.772288
0.725662	0.138551	-0.456039	0.545943	0.358364	-0.319066	0.619949
0.725662	-0.104378	-0.690124	0.569879	0.702978	-0.832676	-0.399405
-0.611716	0.863531	-0.422789	0.567008	0.278832	-0.394061	-0.815677
-0.566886	-0.906949	-0.309469	0.400853	-0.291167	-0.348368	-0.64566
-0.56802	-0.172078	0.27663	0.158184	-0.801858	0.712953	0.755282
0.913557	-0.34453	0.0356939	0.526251	-0.994012	0.653921	0.602485
0.0655212	0.716785	0.106281	0.589431	-0.834446	-0.666039	-0.232553
-0.606266	-0.841439	-0.622833	0.778691	0.318384	-0.750097	-0.13312
-0.102301	-0.962309	-0.961751	0.671506	0.411275	0.829488	-0.188453
-0.377301	-0.941237	0.51983	-0.210848	0.712094	0.343623	0.918892
-0.511962	0.214299	0.00869673	0.238946	-0.277423	0.644704	0.658761
0.0511854	0.0207981	0.597831	0.398265	-0.722864	-0.631549	0.623236
-0.0506343	0.139841	0.387723	0.22025	-0.956512	-0.960666	0.106123
-0.72921	0.25687	-0.99062	0.874675	-0.99088	-0.904201	0.670354
-0.0537059	-0.108416	-0.450981	0.784825	-0.712934	-0.84502	-0.0543078
-0.309626	0.860618	-0.243554	0.817107	0.707357	-0.931301	-0.644487
0.239789	0.792574	0.960904	0.0351066	-0.867247	0.210913	0.64548
-0.167085	0.902754	-0.732353	0.118279	-0.0862489	-0.678156	-0.889311
0.0803324	0.722358	0.884699	0.493289	0.116864	-0.998331	-0.230166
0.65646	-0.865569	0.247591	0.487854	0.788781	-0.954997	-0.316148
-0.385494	0.750722	0.458686	0.928507	0.0727447	-0.71899	-0.243002
0.252132	-0.975787	0.928029	-0.997789	-0.114432	-0.982862	0.289405
-0.10499	-0.455279	0.950778	0.994886	-0.311479	-0.535221	0.128267
0.395882	0.725432	0.836874	-0.996107	-0.287251	-0.4931	0.145719
-0.651738	-0.995179	0.365306	0.0864828	-0.884644	-0.0659125	-0.664684
0.664012	0.0261245	0.947323	0.310402	-0.652394	0.602157	-0.562092
-0.828033	-0.35196	0.9841	0.700744	-0.435574	-0.52169	-0.50902
0.296194	0.921148	0.740828	0.449937	-0.539056	-0.410651	0.671744
-0.0131418	0.248899	0.502107	-0.834221	-0.0421494	-0.765912	-0.481432
-0.411682	0.84741	-0.589546	-0.85892	-0.396329	-0.284797	-0.478854
-0.970732	0.291625	0.867401	0.197888	-0.239537	-0.0890536	-0.658324
0.604977	-0.392357	0.111785	0.624584	-0.473428	-0.0822961	0.245996
0.683157	-0.326514	-0.997834	-0.790216	-0.573419	-0.143232	0.140706
0.142573	-0.274491	0.77385	0.539876	-0.0468833	-0.801929	-0.0881682
-0.926978	-0.265363	-0.942372	0.390069	-0.891226	-0.938593	0.591295
0.3288	-0.255546	-0.621348	-0.750717	-0.758223	-0.772021	-0.558834
0.857198	-0.711073	0.916488	-0.732184	-0.701801	-0.290289	-0.970594
0.591665	-0.519167	-0.266518	0.921409	-0.0231286	-0.68136	0.172716
0.0496323	0.643799	0.94987	0.648255	-0.541164	-0.977803	-0.0297911
-0.422589	-0.553156	-0.885338	0.571548	-0.694592	-0.781232	-0.518349
0.0949341	0.718514	-0.423508	0.803265	-0.691152	-0.792696	0.852902
-0.827173	0.919478	-0.961134	0.632098	-0.983835	-0.89788	0.434294
-0.2016	0.249851	-0.922642	0.377761	-0.585877	-0.818158	0.546757
-0.975039	-0.0148459	-0.299185	0.470593	-0.865681	-0.860684	-0.568627
0.915403	-0.866593	0.241144	0.285965	-0.833051	-0.632434	-0.339959
0.882382	-0.995786	0.793361	-0.276086	-0.705463	-0.173904	-0.425358
-0.910801	-0.247443	0.685977	-0.367728	-0.534377	-0.486735	-0.604377
-0.772827	0.121043	-0.698004	0.385554	-0.929451	-0.730413	-0.0811791
0.4629	-0.201594	-0.252374	0.172145	-0.843627	-0.940119	0.379759
-0.642621	0.348805	0.780744	-0.0573586	-0.95928	-0.747223	-0.700794
0.921614	0.0156049	0.491653	0.502396	-0.921576	-0.927172	0.148238
[truncated: 137,309 more rows]

## Sheet: RMSD,time (global alignment)
								RMSD(Å)					Time(s)
source	fitted PDB	contour level	resolution	target	fitted PDB	contour level	resolution	CryoAlign	CryoAlign(one stage)	VESPER	fitmap	gmfit	CryoAlign(one stage)	CryoAlign
emd_5186	3j2t.pdb[http://doi.org/10.2210/pdb3j2t/pdb]	2.26	9.5	emd_8178	5juy.pdb[http://doi.org/10.2210/pdb5juy/pdb]	1.368	4.1	2.6986	-	-	-	-	0.9048	1.0712
emd_3696	5nss.pdb[http://doi.org/10.2210/pdb5nss/pdb]	1.05	5.8	emd_3695	5nsr.pdb[http://doi.org/10.2210/pdb5nsr/pdb]	1.06	3.8	1.3925	6.6808	5.0581	-	-	0.7534	1.1111
emd_8784	5w9i.pdb[http://doi.org/10.2210/pdb5w9i/pdb]	1.02	3.6	emd_8789	5w9n.pdb[http://doi.org/10.2210/pdb5w9n/pdb]	1.02	5	0.0555	0.6253	0.0616	-	0.0553	0.6189	0.7361
emd_8787	5w9l.pdb[http://doi.org/10.2210/pdb5w9l/pdb]	1.02	4.8	emd_8785	5w9j.pdb[http://doi.org/10.2210/pdb5w9j/pdb]	1.02	4.8	0.0883	0.5595	0.0891	0.2019	0.0916	0.6591	0.7551
emd_8785	5w9j.pdb[http://doi.org/10.2210/pdb5w9j/pdb]	1.02	4.8	emd_8784	5w9i.pdb[http://doi.org/10.2210/pdb5w9i/pdb]	1.02	3.6	-	-	-	0.0700	-	0.6455	0.8044
emd_8787	5w9l.pdb[http://doi.org/10.2210/pdb5w9l/pdb]	1.02	4.8	emd_8784	5w9i.pdb[http://doi.org/10.2210/pdb5w9i/pdb]	1.02	3.6	-	-	-	-	-	0.6638	0.8366
emd_8785	5w9j.pdb[http://doi.org/10.2210/pdb5w9j/pdb]	1.02	4.8	emd_8789	5w9n.pdb[http://doi.org/10.2210/pdb5w9n/pdb]	1.02	5	-	-	-	-	-	0.5614	0.7048
emd_8789	5w9n.pdb[http://doi.org/10.2210/pdb5w9n/pdb]	1.02	5	emd_8787	5w9l.pdb[http://doi.org/10.2210/pdb5w9l/pdb]	1.02	4.8	-	-	-	0.1373	-	0.5615	0.6901
emd_6631	3jd0.pdb[http://doi.org/10.2210/pdb3jd0/pdb]	0.63754	3.47	emd_6630	3jcz.pdb[http://doi.org/10.2210/pdb3jcz/pdb]	0.63754	3.26	0.0073	0.5596	0.0072	0.2260	0.0072	0.4588	0.5213
emd_6630	3jcz.pdb[http://doi.org/10.2210/pdb3jcz/pdb]	0.63754	3.26	emd_6632	3jd3.pdb[http://doi.org/10.2210/pdb3jd3/pdb]	0.63754	3.6	0.0093	1.3175	0.0076	0.2699	0.0076	0.3535	1.3417
emd_6633	3jd4.pdb[http://doi.org/10.2210/pdb3jd4/pdb]	0.63754	3.4	emd_6630	3jcz.pdb[http://doi.org/10.2210/pdb3jcz/pdb]	0.63754	3.26	0.0103	3.8884	0.0098	0.2010	0.0098	0.3763	1.4585
emd_6635	3jd2.pdb[http://doi.org/10.2210/pdb3jd2/pdb]	0.676	3.3	emd_6630	3jcz.pdb[http://doi.org/10.2210/pdb3jcz/pdb]	0.63754	3.26	0.0093	1.4779	0.0087	0.2659	8.5263	0.3806	0.8187
emd_6632	3jd3.pdb[http://doi.org/10.2210/pdb3jd3/pdb]	0.63754	3.6	emd_6631	3jd0.pdb[http://doi.org/10.2210/pdb3jd0/pdb]	0.63754	3.47	0.0011	0.4214	0.0006	0.2222	0.0006	0.4008	0.6270
emd_6633	3jd4.pdb[http://doi.org/10.2210/pdb3jd4/pdb]	0.63754	3.4	emd_6631	3jd0.pdb[http://doi.org/10.2210/pdb3jd0/pdb]	0.63754	3.47	0.0104	0.5695	0.0106	0.3100	0.0106	0.3735	0.5361
emd_6631	3jd0.pdb[http://doi.org/10.2210/pdb3jd0/pdb]	0.63754	3.47	emd_6635	3jd2.pdb[http://doi.org/10.2210/pdb3jd2/pdb]	0.676	3.3	0.0019	0.6701	0.0005	0.2501	8.5268	0.3725	0.7643
emd_6633	3jd4.pdb[http://doi.org/10.2210/pdb3jd4/pdb]	0.63754	3.4	emd_6632	3jd3.pdb[http://doi.org/10.2210/pdb3jd3/pdb]	0.63754	3.6	0.0114	0.3989	0.0106	0.1929	0.0106	0.3509	0.5181
emd_6635	3jd2.pdb[http://doi.org/10.2210/pdb3jd2/pdb]	0.676	3.3	emd_6633	3jd4.pdb[http://doi.org/10.2210/pdb3jd4/pdb]	0.63754	3.4	0.0042	1.377	0.0043	0.2433	8.5250	0.391	0.6612
emd_6632	3jd3.pdb[http://doi.org/10.2210/pdb3jd3/pdb]	0.63754	3.6	emd_6635	3jd2.pdb[http://doi.org/10.2210/pdb3jd2/pdb]	0.676	3.3	0.0011	0.2909	0.0000	0.2593	8.5269	0.3551	0.5224
emd_8518	5u8s.pdb[http://doi.org/10.2210/pdb5u8s/pdb]	1.3	6.1	emd_8519	5u8t.pdb[http://doi.org/10.2210/pdb5u8t/pdb]	1.3	4.9	2.1225	4.3306	4.7786	7.5066	4.4735	0.5898	0.9593
emd_3342	5fwm.pdb[http://doi.org/10.2210/pdb5fwm/pdb]	1.315	8	emd_3340	5fwp.pdb[http://doi.org/10.2210/pdb5fwp/pdb]	1.315	7.2	1.3249	2.0007	1.4372	0.2628	1.3315	0.305	0.4634
emd_6441	3jca.pdb[http://doi.org/10.2210/pdb3jca/pdb]	1.31	4.8	emd_4138	5m0q.pdb[http://doi.org/10.2210/pdb5m0q/pdb]	1.35	4.94	0.7975	8.338	-	-	-	0.4427	0.7023
emd_6441	3jca.pdb[http://doi.org/10.2210/pdb3jca/pdb]	1.31	4.8	emd_8481	5u1c.pdb[http://doi.org/10.2210/pdb5u1c/pdb]	1.31	3.9	3.7160	-	9.0242	1.9680	-	0.2836	0.8059
emd_8481	5u1c.pdb[http://doi.org/10.2210/pdb5u1c/pdb]	1.31	3.9	emd_4138	5m0q.pdb[http://doi.org/10.2210/pdb5m0q/pdb]	1.35	4.94	4.4507	9.394	-	-	-	0.4446	0.7056
emd_8097	5iou.pdb[http://doi.org/10.2210/pdb5iou/pdb]	1.0700002	7	emd_8098	5iov.pdb[http://doi.org/10.2210/pdb5iov/pdb]	1.0700002	7.5	-	-	-	1.8005	-	0.5458	0.7106
emd_3356	5fxk.pdb[http://doi.org/10.2210/pdb5fxk/pdb]	1.31	6.25	emd_8097	5iou.pdb[http://doi.org/10.2210/pdb5iou/pdb]	1.0700002	7	2.5607	2.3106	-	0.3660	-	0.5075	0.6815
emd_3356	5fxk.pdb[http://doi.org/10.2210/pdb5fxk/pdb]	1.31	6.25	emd_8098	5iov.pdb[http://doi.org/10.2210/pdb5iov/pdb]	1.0700002	7.5	2.8229	2.2113	-	-	-	0.4791	0.6824
emd_6476	3jbr.pdb[http://doi.org/10.2210/pdb3jbr/pdb]	1.32	6.1	emd_6475	3jbr.pdb[http://doi.org/10.2210/pdb3jbr/pdb]	1.32	4.2	0.0031	5.6513	0.0000	3.5867	0.0000	0.5447	0.7769
emd_6475	3jbr.pdb[http://doi.org/10.2210/pdb3jbr/pdb]	1.32	4.2	emd_9515	5gjw.pdb[http://doi.org/10.2210/pdb5gjw/pdb]	1.32	3.9	2.2102	2.9818	6.5041	1.1641	9.6343	0.486	0.6344
emd_6476	3jbr.pdb[http://doi.org/10.2210/pdb3jbr/pdb]	1.32	6.1	emd_9515	5gjw.pdb[http://doi.org/10.2210/pdb5gjw/pdb]	1.32	3.9	4.3442	-	4.2574	4.2604	9.7576	0.6508	0.8535
emd_8632	5v4s.pdb[http://doi.org/10.2210/pdb5v4s/pdb]	1.3655	4.2	emd_8633	5v4s.pdb[http://doi.org/10.2210/pdb5v4s/pdb]	1.3655	4.2	0.0004	3.4129	0.0000	-	0.0000	0.3531	0.4998
emd_8632	5v4s.pdb[http://doi.org/10.2210/pdb5v4s/pdb]	1.3655	4.2	emd_8511	5u6o.pdb[http://doi.org/10.2210/pdb5u6o/pdb]	1.3	3.5	9.9638	-	-	6.5404	-	0.3214	0.5079
emd_8633	5v4s.pdb[http://doi.org/10.2210/pdb5v4s/pdb]	1.3655	4.2	emd_8511	5u6o.pdb[http://doi.org/10.2210/pdb5u6o/pdb]	1.3	3.5	8.7343	-	-	-	-	0.3236	0.4918
emd_8332	5t0c.cif[http://doi.org/10.2210/pdb5t0c/pdb]	0.86	3.8	emd_2594	4cr2.pdb[http://doi.org/10.2210/pdb4cr2/pdb]	1.99	7.7	2.6621	5.7497	-	-	-	2.1583	2.7129
emd_8333	5t0c.cif[http://doi.org/10.2210/pdb5t0c/pdb]	0.86	3.8	emd_2594	4cr2.pdb[http://doi.org/10.2210/pdb4cr2/pdb]	1.99	7.7	2.9945	7.2862	-	-	-	1.9914	2.1720
emd_8334	5t0g.pdb[http://doi.org/10.2210/pdb5t0g/pdb]	0.86	4.4	emd_2594	4cr2.pdb[http://doi.org/10.2210/pdb4cr2/pdb]	1.99	7.7	2.1078	-	9.8909	-	-	1.8332	2.0548
emd_8332	5t0c.cif[http://doi.org/10.2210/pdb5t0c/pdb]	0.86	3.8	emd_8333	5t0c.cif[http://doi.org/10.2210/pdb5t0c/pdb]	0.86	3.8	0.0003	0.3926	0.0000	-	0.0000	1.5962	1.8186
emd_8332	5t0c.cif[http://doi.org/10.2210/pdb5t0c/pdb]	0.86	3.8	emd_8334	5t0g.pdb[http://doi.org/10.2210/pdb5t0g/pdb]	0.86	4.4	1.2378	5.2463	8.7162	-	-	1.2992	3.1389
emd_6487	3jbx.pdb[http://doi.org/10.2210/pdb3jbx/pdb]	1.23	3.4	emd_6488	3jby.pdb[http://doi.org/10.2210/pdb3jby/pdb]	1.23	3.7	-	-	-	-	-	0.3417	0.4922
emd_6487	3jbx.pdb[http://doi.org/10.2210/pdb3jbx/pdb]	1.23	3.4	emd_6489	3jbw.pdb[http://doi.org/10.2210/pdb3jbw/pdb]	1.23	4.6	-	-	-	-	-	0.4015	0.5806
emd_6489	3jbw.pdb[http://doi.org/10.2210/pdb3jbw/pdb]	1.23	4.6	emd_6488	3jby.pdb[http://doi.org/10.2210/pdb3jby/pdb]	1.23	3.7	-	-	7.6196	-	-	0.3436	0.5241
emd_3202	5fkw.pdb[http://doi.org/10.2210/pdb5fkw/pdb]	1.76	7.3	emd_3198	5fkv.pdb[http://doi.org/10.2210/pdb5fkv/pdb]	1.76	8.04	1.0460	0.8988	1.1057	-	1.0461	0.3411	0.7059
emd_4141	5m1s.pdb[http://doi.org/10.2210/pdb5m1s/pdb]	1.76	6.7	emd_3198	5fkv.pdb[http://doi.org/10.2210/pdb5fkv/pdb]	1.76	8.04	1.9595	6.4351	5.7168	-	-	0.3593	2.5157
emd_3201	5fku.pdb[http://doi.org/10.2210/pdb5fku/pdb]	1.76	8.34	emd_3202	5fkw.pdb[http://doi.org/10.2210/pdb5fkw/pdb]	1.76	7.3	2.9489	1.8539	4.8636	0.7564	4.5360	0.3508	0.8605
emd_4141	5m1s.pdb[http://doi.org/10.2210/pdb5m1s/pdb]	1.76	6.7	emd_3202	5fkw.pdb[http://doi.org/10.2210/pdb5fkw/pdb]	1.76	7.3	1.4098	2.6634	4.9252	-	-	0.3834	0.5467
emd_2678	4upc.cif[http://doi.org/10.2210/pdb4upc/pdb]	1.76	5.4	emd_2677	4upc.cif[http://doi.org/10.2210/pdb4upc/pdb]	1.76	4.5	0.0010	1.8761	0.0000	-	0.0000	0.3273	0.5661
emd_3238	5fn3.pdb[http://doi.org/10.2210/pdb5fn3/pdb]	1.4	4.1	emd_2677	4upc.cif[http://doi.org/10.2210/pdb4upc/pdb]	1.76	4.5	2.7372	6.0252	7.0746	-	3.7536	0.2888	0.4560
emd_3239	5fn4.pdb[http://doi.org/10.2210/pdb5fn4/pdb]	1.4	4	emd_2677	4upc.cif[http://doi.org/10.2210/pdb4upc/pdb]	1.76	4.5	3.0325	4.7637	6.9131	0.8572	3.2094	0.3036	0.4941
emd_2677	4upc.cif[http://doi.org/10.2210/pdb4upc/pdb]	1.76	4.5	emd_3240	5fn5.pdb[http://doi.org/10.2210/pdb5fn5/pdb]	1.4	4.3	2.3817	3.507	5.6542	1.0995	4.1494	0.2926	0.4925
emd_2678	4upc.cif[http://doi.org/10.2210/pdb4upc/pdb]	1.76	5.4	emd_3238	5fn3.pdb[http://doi.org/10.2210/pdb5fn3/pdb]	1.4	4.1	2.7371	1.706	5.2150	-	3.7536	0.3155	0.5132
emd_3239	5fn4.pdb[http://doi.org/10.2210/pdb5fn4/pdb]	1.4	4	emd_2678	4upc.cif[http://doi.org/10.2210/pdb4upc/pdb]	1.76	5.4	2.2501	2.6815	6.9131	1.4016	2.9753	0.3318	0.5405
emd_2678	4upc.cif[http://doi.org/10.2210/pdb4upc/pdb]	1.76	5.4	emd_3240	5fn5.pdb[http://doi.org/10.2210/pdb5fn5/pdb]	1.4	4.3	2.3823	2.4138	2.4447	-	4.1494	0.3061	0.5059
emd_3239	5fn4.pdb[http://doi.org/10.2210/pdb5fn4/pdb]	1.4	4	emd_3238	5fn3.pdb[http://doi.org/10.2210/pdb5fn3/pdb]	1.4	4.1	1.9859	2.0994	2.2437	-	1.9871	0.321	0.4997
emd_3240	5fn5.pdb[http://doi.org/10.2210/pdb5fn5/pdb]	1.4	4.3	emd_3238	5fn3.pdb[http://doi.org/10.2210/pdb5fn3/pdb]	1.4	4.1	0.9267	1.0856	0.9853	-	0.9278	0.3058	0.4587
emd_3240	5fn5.pdb[http://doi.org/10.2210/pdb5fn5/pdb]	1.4	4.3	emd_3239	5fn4.pdb[http://doi.org/10.2210/pdb5fn4/pdb]	1.4	4	2.6730	1.3289	2.9956	-	2.6745	0.3133	0.5052
emd_6206	3j96.pdb[http://doi.org/10.2210/pdb3j96/pdb]	2.4312	7.6	emd_6208	3j98.pdb[http://doi.org/10.2210/pdb3j98/pdb]	2.4312	8.4	5.2322	4.8389	-	1.1002	-	0.3815	0.5716
emd_6206	3j96.pdb[http://doi.org/10.2210/pdb3j96/pdb]	2.4312	7.6	emd_6209	3j99.pdb[http://doi.org/10.2210/pdb3j99/pdb]	2.4312	8.2	4.5560	3.7253	7.6826	-	5.0577	0.3828	0.9909
emd_6209	3j99.pdb[http://doi.org/10.2210/pdb3j99/pdb]	2.4312	8.2	emd_6208	3j98.pdb[http://doi.org/10.2210/pdb3j98/pdb]	2.4312	8.4	4.1595	6.1754	8.1939	0.4823	-	0.4442	1.3896
emd_3539	5mps.pdb[http://doi.org/10.2210/pdb5mps/pdb]	1.43	3.85	emd_4055	5lj3.pdb[http://doi.org/10.2210/pdb5lj3/pdb]	1.43	3.8	2.5460	2.2485	5.6560	0.4835	5.6302	1.2177	1.3772
emd_3802	5of4.pdb[http://doi.org/10.2210/pdb5of4/pdb]	1.32	4.4	emd_8131	5ivw.pdb[http://doi.org/10.2210/pdb5ivw/pdb]	2.62	10	3.4048	-	6.7400	2.7677	-	0.4608	0.6128
emd_6286	3j9v.pdb[http://doi.org/10.2210/pdb3j9v/pdb]	1.45	8.3	emd_6284	3j9t.pdb[http://doi.org/10.2210/pdb3j9t/pdb]	1.45	6.9	2.3044	4.3435	4.9241	-	4.4684	1.1251	2.4286
emd_8724	5vox.pdb[http://doi.org/10.2210/pdb5vox/pdb]	1.45	6.8	emd_6284	3j9t.pdb[http://doi.org/10.2210/pdb3j9t/pdb]	1.45	6.9	2.5554	1.8594	2.7454	0.7145	2.5576	1.1305	1.4449
emd_8724	5vox.pdb[http://doi.org/10.2210/pdb5vox/pdb]	1.45	6.8	emd_6286	3j9v.pdb[http://doi.org/10.2210/pdb3j9v/pdb]	1.45	8.3	4.2998	7.5846	7.5698	-	7.0140	1.1513	1.6060
emd_8726	5voz.pdb[http://doi.org/10.2210/pdb5voz/pdb]	1.45	7.6	emd_6286	3j9v.pdb[http://doi.org/10.2210/pdb3j9v/pdb]	1.45	8.3	3.2562	3.8337	6.1103	-	6.6696	1.0368	1.3909
emd_8726	5voz.pdb[http://doi.org/10.2210/pdb5voz/pdb]	1.45	7.6	emd_8724	5vox.pdb[http://doi.org/10.2210/pdb5vox/pdb]	1.45	6.8	2.8766	4.1367	5.8573	1.0603	5.2628	1.1374	1.3541

## Sheet: feature_corres
Direct matching						Mutual matching
emd_pair	total num	match ratio	total key num	key match ratio		total num	match ratio	total key num	key match ratio
emd_5186-emd_8178	9474	0.00633312	717	0.0264993		874	0.0102975	188	0.0478723
emd_3696-emd_3695	8327	0.0351867	608	0.0493421		897	0.114827	130	0.0923077
emd_8784-emd_8789	2111	0.12127	908	0.14978		521	0.328215	188	0.351064
emd_8787-emd_8785	2373	0.210282	732	0.204918		710	0.546479	198	0.459596
emd_8785-emd_8784	2203	0.049024	703	0.103841		543	0.0883978	193	0.186528
emd_8787-emd_8784	2373	0.0480404	732	0.112022		644	0.0729814	231	0.164502
emd_8785-emd_8789	2203	0.0417612	703	0.116643		637	0.0408163	169	0.207101
emd_8789-emd_8787	2014	0.0774578	541	0.158965		703	0.0825035	184	0.228261
emd_6631-emd_6630	733	0.106412	394	0.164975		263	0.152091	144	0.263889
emd_6630-emd_6632	808	0.0160891	427	0.119438		201	0.00995024	126	0.126984
emd_6633-emd_6630	655	0.0412214	364	0.126374		218	0.059633	121	0.123967
emd_6635-emd_6630	665	0.0165413	369	0.0840108		246	0.0162602	146	0.10274
emd_6632-emd_6631	481	0.012474	309	0.100324		196	0.00510204	122	0.0983606
emd_6633-emd_6631	655	0.0274809	364	0.129121		201	0.0447761	119	0.12605
emd_6631-emd_6635	733	0.0245566	394	0.114213		209	0.0143541	130	0.0769231
emd_6633-emd_6632	655	0.0091603	364	0.0934066		185	0.0162162	109	0.100917
emd_6635-emd_6633	665	0.0120301	369	0.116531		193	0.0103627	122	0.122951
emd_6632-emd_6635	481	0.160083	309	0.255663		185	0.259459	109	0.431193
emd_8518-emd_8519	3280	0.20122	544	0.1875		833	0.469388	166	0.337349
emd_3342-emd_3340	1908	0.555031	127	0.401575		912	0.819079	49	0.734694
emd_6441-emd_4138	538	0.0315985	254	0.0551181		278	0.0467626	97	0.0927835
emd_6441-emd_8481	538	0.00929368	254	0.137795		149	0.0201342	88	0.170455
emd_8481-emd_4138	519	0.00963391	226	0.0619469		243	0.0205761	85	0.105882
emd_8097-emd_8098	2017	0.048587	652	0.101227		563	0.0923623	159	0.176101
emd_3356-emd_8097	3101	0.0364399	399	0.115288		471	0.0806794	120	0.191667
emd_3356-emd_8098	3101	0.0522412	399	0.0701754		464	0.165948	103	0.106796
emd_6476-emd_6475	4857	0.0261478	605	0.0677686		289	0.179931	87	0.126437
emd_6475-emd_9515	892	0.0325112	363	0.151515		207	0.0724638	107	0.17757
emd_6476-emd_9515	4857	0.0160593	605	0.0561983		336	0.077381	109	0.100917
emd_8632-emd_8633	533	0.0750469	295	0.125424		170	0.135294	75	0.213333
emd_8632-emd_8511	533	0.00562851	295	0.0915254		158	0.0126582	93	0.0967742
emd_8633-emd_8511	923	0.00541711	276	0.0833333		202	0.00495049	75	0.04
emd_8332-emd_2594	4313	0.00301414	2359	0.0118694		1125	0.00533333	524	0.019084
emd_8333-emd_2594	4474	0.00312919	2030	0.00738916		1076	0.00464684	455	0.0087912
emd_8334-emd_2594	2764	0.00144717	1516	0.0118733		954	0.00209643	480	0.01875
emd_8332-emd_8333	4324	0.209991	2362	0.169771		1284	0.53972	562	0.466192
emd_8332-emd_8334	4321	0.00717426	2363	0.0186204		807	0.0123916	429	0.037296
emd_6487-emd_6488	556	0.0539568	337	0.183976		209	0.0813397	113	0.238938
emd_6487-emd_6489	555	0.0342342	337	0.0771513		216	0.0324074	110	0.0909091
emd_6489-emd_6488	1137	0.0281442	313	0.121406		235	0.0723404	75	0.186667
emd_3202-emd_3198	1275	0.223529	234	0.264957		373	0.487936	79	0.468354
emd_4141-emd_3198	1128	0.0647163	332	0.183735		286	0.160839	72	0.305556
emd_3201-emd_3202	1457	0.113933	298	0.171141		347	0.244957	80	0.3375
emd_4141-emd_3202	1128	0.124113	332	0.189759		335	0.250746	83	0.39759
emd_2678-emd_2677	623	0.0738363	296	0.179054		113	0.221239	58	0.413793
emd_3238-emd_2677	671	0.0402385	247	0.226721		114	0.0789474	48	0.291667
emd_3239-emd_2677	754	0.0344827	315	0.152381		125	0.072	61	0.196721
emd_2677-emd_3240	376	0.0452128	224	0.178571		99	0.121212	59	0.254237
emd_2678-emd_3238	623	0.125201	296	0.253378		162	0.259259	72	0.347222
emd_3239-emd_2678	754	0.104775	315	0.234921		179	0.22905	76	0.381579
emd_2678-emd_3240	623	0.105939	296	0.246622		166	0.246988	77	0.402597
emd_3239-emd_3238	754	0.217507	315	0.253968		188	0.585106	79	0.544304
emd_3240-emd_3238	674	0.400593	248	0.334677		244	0.827869	80	0.7
emd_3240-emd_3239	674	0.259644	248	0.294355		191	0.612565	80	0.575
emd_6206-emd_6208	3119	0.0638025	230	0.143478		972	0.0853909	72	0.236111
emd_6206-emd_6209	3119	0.178903	230	0.191304		888	0.363739	75	0.333333
emd_6209-emd_6208	2815	0.0603908	311	0.163987		783	0.0868455	87	0.287356
emd_3539-emd_4055	2943	0.0366972	1308	0.0657492		857	0.0676779	352	0.116477
emd_8131-emd_3802	2820	0.027305	334	0.11976		431	0.0580046	110	0.163636
emd_6286-emd_6284	10331	0.199109	856	0.255841		3302	0.339491	319	0.413793
emd_8724-emd_6284	6859	0.228167	1316	0.18465		2204	0.46098	326	0.371166
emd_8724-emd_6286	6859	0.0973903	1316	0.129179		1961	0.189699	269	0.275093
emd_8726-emd_6286	6746	0.150311	1102	0.147913		1954	0.289662	259	0.305019
emd_8726-emd_8724	6746	0.142751	1102	0.224138		1969	0.274759	382	0.387435

## Sheet: RMSD (local alignment)
source	fitted PDB	contour level	resolution	target	fitted PDB	contour level	resolution	volume ratio	CryoAlign	CryoAlign(direct)	VESPER	fitmap	gmfit
emd_6647	5juu.cif[http://doi.org/10.2210/pdb5juu/pdb]	0.82	4	emd_6643	5juo.cif[http://doi.org/10.2210/pdb5juo/pdb]	0.82	4	1	2.8000	-	3.0600	3.2133	2.7989
emd_6647	5juu.cif[http://doi.org/10.2210/pdb5juu/pdb]	0.82	4	emd_3625	5nd9.cif[http://doi.org/10.2210/pdb5nd9/pdb]	1.1	3.7	1	2.7400	3.4302	6.1344	3.1383	-
emd_6647	5juu.cif[http://doi.org/10.2210/pdb5juu/pdb]	0.82	4	emd_2914	5aj4.cif[http://doi.org/10.2210/pdb5aj4/pdb]	1.39	3.8	0.415512	3.3800	-	5.5430	-	-
emd_6647	5juu.cif[http://doi.org/10.2210/pdb5juu/pdb]	0.82	4	emd_2876	3j9m.cif[http://doi.org/10.2210/pdb3j9m/pdb]	1.34	3.5	0.473373	1.6500	1.7052	6.1576	-	-
emd_6647	5juu.cif[http://doi.org/10.2210/pdb5juu/pdb]	0.82	4	emd_8238	5kcs.cif[http://doi.org/10.2210/pdb5kcs/pdb]	1.108	3.9	1	1.3400	4.3480	7.9760	-	-
emd_6647	5juu.cif[http://doi.org/10.2210/pdb5juu/pdb]	0.82	4	emd_6709	5x8p.cif[http://doi.org/10.2210/pdb5x8p/pdb]	1.05	3.4	1	1.6400	1.7480	6.4480	-	-
emd_6647	5juu.cif[http://doi.org/10.2210/pdb5juu/pdb]	0.82	4	emd_1417	4v61.cif[http://doi.org/10.2210/pdb4v61/pdb]	2.76	9.4	0.477137	6.2500	10.6191	7.8527	6.6333	-
emd_6647	5juu.cif[http://doi.org/10.2210/pdb5juu/pdb]	0.82	4	emd_3637	6fxc.cif[http://doi.org/10.2210/pdb6fxc/pdb]	1.605	6.76	0.3	3.4200	-	7.0787	-	-
emd_6647	5juu.cif[http://doi.org/10.2210/pdb5juu/pdb]	0.82	4	emd_3551	5mrc.cif[http://doi.org/10.2210/pdb5mrc/pdb]	1.34	3.25	0.48	2.1700	-	6.9523	-	-
emd_6647	5juu.cif[http://doi.org/10.2210/pdb5juu/pdb]	0.82	4	emd_3553	5mrf.cif[http://doi.org/10.2210/pdb5mrf/pdb]	1.34	4.97	0.48	1.1500	-	6.8424	-	-
emd_6647	5juu.cif[http://doi.org/10.2210/pdb5juu/pdb]	0.82	4	emd_5977	3j78.cif[http://doi.org/10.2210/pdb3j78/pdb]	1.05	6.3	1	2.1400	2.1451	2.2007	0.6050	-
emd_6647	5juu.cif[http://doi.org/10.2210/pdb5juu/pdb]	0.82	4	emd_2490	4ce4.pdb[http://doi.org/10.2210/pdb4ce4/pdb]	1.41	4.9	0.512333	-	-	7.7408	-	-
emd_6643	5juo.cif[http://doi.org/10.2210/pdb5juo/pdb]	0.82	4	emd_3637	6fxc.cif[http://doi.org/10.2210/pdb6fxc/pdb]	1.605	6.76	0.3	3.1500	-	7.0787	1.4988	-
emd_6643	5juo.cif[http://doi.org/10.2210/pdb5juo/pdb]	0.82	4	emd_6647	5juu.cif[http://doi.org/10.2210/pdb5juu/pdb]	0.82	4	1	2.8200	2.8213	3.0600	-	2.8215
emd_6643	5juo.cif[http://doi.org/10.2210/pdb5juo/pdb]	0.82	4	emd_3625	5nd9.cif[http://doi.org/10.2210/pdb5nd9/pdb]	1.1	3.7	1	1.5000	1.7030	6.0530	-	-
emd_6643	5juo.cif[http://doi.org/10.2210/pdb5juo/pdb]	0.82	4	emd_2876	3j9m.cif[http://doi.org/10.2210/pdb3j9m/pdb]	1.34	3.5	0.473373	8.4700	16.7174	8.1377	-	-
emd_6643	5juo.cif[http://doi.org/10.2210/pdb5juo/pdb]	0.82	4	emd_8238	5kcs.cif[http://doi.org/10.2210/pdb5kcs/pdb]	1.108	3.9	1	5.0600	6.4917	11.9986	-	-
emd_6643	5juo.cif[http://doi.org/10.2210/pdb5juo/pdb]	0.82	4	emd_6709	5x8p.cif[http://doi.org/10.2210/pdb5x8p/pdb]	1.05	3.4	1	2.2700	-	8.6789	4.6930	-
emd_6643	5juo.cif[http://doi.org/10.2210/pdb5juo/pdb]	0.82	4	emd_5977	3j78.cif[http://doi.org/10.2210/pdb3j78/pdb]	1.05	6.3	1	3.8000	3.8017	4.1922	3.7058	-
emd_6643	5juo.cif[http://doi.org/10.2210/pdb5juo/pdb]	0.82	4	emd_3551	5mrc.cif[http://doi.org/10.2210/pdb5mrc/pdb]	1.34	3.25	0.48	2.1100	-	4.9362	-	-
emd_6643	5juo.cif[http://doi.org/10.2210/pdb5juo/pdb]	0.82	4	emd_3553	5mrf.cif[http://doi.org/10.2210/pdb5mrf/pdb]	1.34	4.97	0.48	12.1600	-	5.0280	-	-
emd_3133	5ady.pdb[http://doi.org/10.2210/pdb5ady/pdb]	1.1659	4.5	emd_6647	5juu.cif[http://doi.org/10.2210/pdb5juu/pdb]	0.82	4	0.512333	2.5800	3.1956	4.5724	1.8986	-
emd_3133	5ady.pdb[http://doi.org/10.2210/pdb5ady/pdb]	1.1659	4.5	emd_6643	5juo.cif[http://doi.org/10.2210/pdb5juo/pdb]	0.82	4	0.512333	2.6600	-	4.8002	-	-
emd_3133	5ady.pdb[http://doi.org/10.2210/pdb5ady/pdb]	1.1659	4.5	emd_3625	5nd9.cif[http://doi.org/10.2210/pdb5nd9/pdb]	1.1	3.7	0.512333	1.2300	1.5561	7.5852	-	-
emd_3133	5ady.pdb[http://doi.org/10.2210/pdb5ady/pdb]	1.1659	4.5	emd_2914	5aj4.cif[http://doi.org/10.2210/pdb5aj4/pdb]	1.39	3.8	0.212881	2.5700	2.6776	5.8807	-	-
emd_3133	5ady.pdb[http://doi.org/10.2210/pdb5ady/pdb]	1.1659	4.5	emd_8238	5kcs.cif[http://doi.org/10.2210/pdb5kcs/pdb]	1.108	3.9	0.512333	2.6300	2.9239	7.8702	-	-
emd_3133	5ady.pdb[http://doi.org/10.2210/pdb5ady/pdb]	1.1659	4.5	emd_3551	5mrc.cif[http://doi.org/10.2210/pdb5mrc/pdb]	1.34	3.25	0.24592	0.9600	1.3130	5.7316	-	-
emd_3133	5ady.pdb[http://doi.org/10.2210/pdb5ady/pdb]	1.1659	4.5	emd_2876	3j9m.cif[http://doi.org/10.2210/pdb3j9m/pdb]	1.34	3.5	0.242525	2.4200	-	6.5513	-	-
emd_3133	5ady.pdb[http://doi.org/10.2210/pdb5ady/pdb]	1.1659	4.5	emd_6709	5x8p.cif[http://doi.org/10.2210/pdb5x8p/pdb]	1.05	3.4	0.512333	2.1800	2.3537	6.0318	-	-
emd_3133	5ady.pdb[http://doi.org/10.2210/pdb5ady/pdb]	1.1659	4.5	emd_3525	5mlc.pdb[http://doi.org/10.2210/pdb5mlc/pdb]	1.061	3.6	0.731382	2.5300	2.7352	6.9000	-	-
emd_3133	5ady.pdb[http://doi.org/10.2210/pdb5ady/pdb]	1.1659	4.5	emd_3637	6fxc.cif[http://doi.org/10.2210/pdb6fxc/pdb]	1.605	6.76	0.1537	2.5700	3.5108	8.2221	-	-
emd_3133	5ady.pdb[http://doi.org/10.2210/pdb5ady/pdb]	1.1659	4.5	emd_5977	3j78.cif[http://doi.org/10.2210/pdb3j78/pdb]	1.05	6.3	0.512333	1.7500	1.7018	5.5806	-	-
emd_3133	5ady.pdb[http://doi.org/10.2210/pdb5ady/pdb]	1.1659	4.5	emd_6778	5xxb.cif[http://doi.org/10.2210/pdb5xxb/pdb]	1.32	3.17	0.512333	1.7200	2.4568	4.3899	-	-
emd_3133	5ady.pdb[http://doi.org/10.2210/pdb5ady/pdb]	1.1659	4.5	emd_3553	5mrf.cif[http://doi.org/10.2210/pdb5mrf/pdb]	1.34	4.97	0.24592	1.9500	2.2856	5.8820	-	-
emd_3133	5ady.pdb[http://doi.org/10.2210/pdb5ady/pdb]	1.1659	4.5	emd_1417	4v61.cif[http://doi.org/10.2210/pdb4v61/pdb]	2.76	9.4	0.244453	8.7600	8.7804	10.3983	-	-
emd_3661	5no2.pdb[http://doi.org/10.2210/pdb5no2/pdb]	1.39	5.16	emd_6647	5juu.cif[http://doi.org/10.2210/pdb5juu/pdb]	0.82	4	0.333333	1.7800	-	9.0183	-	-
emd_3661	5no2.pdb[http://doi.org/10.2210/pdb5no2/pdb]	1.39	5.16	emd_6643	5juo.cif[http://doi.org/10.2210/pdb5juo/pdb]	0.82	4	0.333333	0.8200	-	7.5609	-	-
emd_3661	5no2.pdb[http://doi.org/10.2210/pdb5no2/pdb]	1.39	5.16	emd_3625	5nd9.cif[http://doi.org/10.2210/pdb5nd9/pdb]	1.1	3.7	0.333333	0.4400	2.0072	7.9105	-	-
emd_3661	5no2.pdb[http://doi.org/10.2210/pdb5no2/pdb]	1.39	5.16	emd_2914	5aj4.cif[http://doi.org/10.2210/pdb5aj4/pdb]	1.39	3.8	0.138504	4.0800	-	4.1327	-	-
emd_3661	5no2.pdb[http://doi.org/10.2210/pdb5no2/pdb]	1.39	5.16	emd_8238	5kcs.cif[http://doi.org/10.2210/pdb5kcs/pdb]	1.108	3.9	0.333333	1.4900	3.4769	7.4685	-	-
emd_3661	5no2.pdb[http://doi.org/10.2210/pdb5no2/pdb]	1.39	5.16	emd_3551	5mrc.cif[http://doi.org/10.2210/pdb5mrc/pdb]	1.34	3.25	0.16	2.8200	-	4.7437	-	-
emd_3661	5no2.pdb[http://doi.org/10.2210/pdb5no2/pdb]	1.39	5.16	emd_6709	5x8p.cif[http://doi.org/10.2210/pdb5x8p/pdb]	1.05	3.4	0.333333	2.6300	2.8157	4.5947	-	-
emd_3661	5no2.pdb[http://doi.org/10.2210/pdb5no2/pdb]	1.39	5.16	emd_3637	6fxc.cif[http://doi.org/10.2210/pdb6fxc/pdb]	1.605	6.76	0.1	1.2800	2.6654	-	-	-
emd_3661	5no2.pdb[http://doi.org/10.2210/pdb5no2/pdb]	1.39	5.16	emd_1417	4v61.cif[http://doi.org/10.2210/pdb4v61/pdb]	2.76	9.4	0.159046	7.4000	5.0312	8.2125	-	-
emd_3661	5no2.pdb[http://doi.org/10.2210/pdb5no2/pdb]	1.39	5.16	emd_5977	3j78.cif[http://doi.org/10.2210/pdb3j78/pdb]	1.05	6.3	0.333333	2.1200	-	4.5911	-	-
emd_3661	5no2.pdb[http://doi.org/10.2210/pdb5no2/pdb]	1.39	5.16	emd_3553	5mrf.cif[http://doi.org/10.2210/pdb5mrf/pdb]	1.34	4.97	0.16	3.3700	-	5.9178	-	-
emd_3661	5no2.pdb[http://doi.org/10.2210/pdb5no2/pdb]	1.39	5.16	emd_2490	4ce4.pdb[http://doi.org/10.2210/pdb4ce4/pdb]	1.41	4.9	0.650618	-	-	-	-	-
emd_3661	5no2.pdb[http://doi.org/10.2210/pdb5no2/pdb]	1.39	5.16	emd_3525	5mlc.pdb[http://doi.org/10.2210/pdb5mlc/pdb]	1.061	3.6	0.475851	-	-	83.1278	-	-
emd_3661	5no2.pdb[http://doi.org/10.2210/pdb5no2/pdb]	1.39	5.16	emd_6778	5xxb.cif[http://doi.org/10.2210/pdb5xxb/pdb]	1.32	3.17	0.333333	-	-	-	-	-
emd_3661	5no2.pdb[http://doi.org/10.2210/pdb5no2/pdb]	1.39	5.16	emd_2876	3j9m.cif[http://doi.org/10.2210/pdb3j9m/pdb]	1.34	3.5	0.157791	17.2400	-	7.3255	-	-
emd_3661	5no2.pdb[http://doi.org/10.2210/pdb5no2/pdb]	1.39	5.16	emd_3133	5ady.pdb[http://doi.org/10.2210/pdb5ady/pdb]	1.1659	4.5	0.650618	28.6300	-	-	-	-
emd_3625	5nd9.cif[http://doi.org/10.2210/pdb5nd9/pdb]	1.1	3.7	emd_1417	4v61.cif[http://doi.org/10.2210/pdb4v61/pdb]	2.76	9.4	0.477137	5.9200	6.9817	12.7356	6.2345	-
emd_3625	5nd9.cif[http://doi.org/10.2210/pdb5nd9/pdb]	1.1	3.7	emd_6647	5juu.cif[http://doi.org/10.2210/pdb5juu/pdb]	0.82	4	1	2.7500	3.3193	6.1344	-	-
emd_3625	5nd9.cif[http://doi.org/10.2210/pdb5nd9/pdb]	1.1	3.7	emd_6643	5juo.cif[http://doi.org/10.2210/pdb5juo/pdb]	0.82	4	1	1.3000	1.6854	6.0530	-	-
emd_3625	5nd9.cif[http://doi.org/10.2210/pdb5nd9/pdb]	1.1	3.7	emd_2876	3j9m.cif[http://doi.org/10.2210/pdb3j9m/pdb]	1.34	3.5	0.473373	1.6500	10.3352	4.2803	-	-
emd_3625	5nd9.cif[http://doi.org/10.2210/pdb5nd9/pdb]	1.1	3.7	emd_8238	5kcs.cif[http://doi.org/10.2210/pdb5kcs/pdb]	1.108	3.9	1	2.8400	3.2451	6.4164	-	-
emd_3625	5nd9.cif[http://doi.org/10.2210/pdb5nd9/pdb]	1.1	3.7	emd_6709	5x8p.cif[http://doi.org/10.2210/pdb5x8p/pdb]	1.05	3.4	1	2.2400	3.4629	7.5771	-	-
emd_3625	5nd9.cif[http://doi.org/10.2210/pdb5nd9/pdb]	1.1	3.7	emd_3525	5mlc.pdb[http://doi.org/10.2210/pdb5mlc/pdb]	1.061	3.6	0.7005	1.5200	-	4.1982	-	-
emd_3625	5nd9.cif[http://doi.org/10.2210/pdb5nd9/pdb]	1.1	3.7	emd_3637	6fxc.cif[http://doi.org/10.2210/pdb6fxc/pdb]	1.605	6.76	0.3	1.8100	3.4989	7.3270	-	-
emd_3625	5nd9.cif[http://doi.org/10.2210/pdb5nd9/pdb]	1.1	3.7	emd_5977	3j78.cif[http://doi.org/10.2210/pdb3j78/pdb]	1.05	6.3	1	2.2600	2.4586	7.8642	2.9812	-
emd_3625	5nd9.cif[http://doi.org/10.2210/pdb5nd9/pdb]	1.1	3.7	emd_3551	5mrc.cif[http://doi.org/10.2210/pdb5mrc/pdb]	1.34	3.25	0.48	1.5000	1.6124	7.4173	-	-
emd_3625	5nd9.cif[http://doi.org/10.2210/pdb5nd9/pdb]	1.1	3.7	emd_3553	5mrf.cif[http://doi.org/10.2210/pdb5mrf/pdb]	1.34	4.97	0.48	1.6600	2.4458	7.2841	-	-
emd_3625	5nd9.cif[http://doi.org/10.2210/pdb5nd9/pdb]	1.1	3.7	emd_2762	3j7y.pdb[http://doi.org/10.2210/pdb3j7y/pdb]	1.34	3.4	0.795229	-	-	3.8591	-	-
emd_2914	5aj4.cif[http://doi.org/10.2210/pdb5aj4/pdb]	1.39	3.8	emd_1417	4v61.cif[http://doi.org/10.2210/pdb4v61/pdb]	2.76	9.4	0.870845	5.7400	6.6365	8.2734	6.6671	-
emd_2914	5aj4.cif[http://doi.org/10.2210/pdb5aj4/pdb]	1.39	3.8	emd_6647	5juu.cif[http://doi.org/10.2210/pdb5juu/pdb]	0.82	4	0.415512	2.0600	2.1721	5.5430	-	-
emd_2914	5aj4.cif[http://doi.org/10.2210/pdb5aj4/pdb]	1.39	3.8	emd_6643	5juo.cif[http://doi.org/10.2210/pdb5juo/pdb]	0.82	4	0.415512	1.3900	16.9971	4.5548	-	-
emd_2914	5aj4.cif[http://doi.org/10.2210/pdb5aj4/pdb]	1.39	3.8	emd_2876	3j9m.cif[http://doi.org/10.2210/pdb3j9m/pdb]	1.34	3.5	0.87777	0.6300	0.9088	5.5481	-	-
emd_2914	5aj4.cif[http://doi.org/10.2210/pdb5aj4/pdb]	1.39	3.8	emd_8238	5kcs.cif[http://doi.org/10.2210/pdb5kcs/pdb]	1.108	3.9	0.415512	0.8100	1.2086	7.9996	-	-
emd_2914	5aj4.cif[http://doi.org/10.2210/pdb5aj4/pdb]	1.39	3.8	emd_2490	4ce4.pdb[http://doi.org/10.2210/pdb4ce4/pdb]	1.41	4.9	0.212881	2.2400	3.5248	3.9878	-	-
emd_2914	5aj4.cif[http://doi.org/10.2210/pdb5aj4/pdb]	1.39	3.8	emd_6709	5x8p.cif[http://doi.org/10.2210/pdb5x8p/pdb]	1.05	3.4	0.415512	1.5000	4.6690	5.5676	-	-
emd_2914	5aj4.cif[http://doi.org/10.2210/pdb5aj4/pdb]	1.39	3.8	emd_3637	6fxc.cif[http://doi.org/10.2210/pdb6fxc/pdb]	1.605	6.76	0.722	3.1700	3.0708	7.9434	-	-
emd_2914	5aj4.cif[http://doi.org/10.2210/pdb5aj4/pdb]	1.39	3.8	emd_5977	3j78.cif[http://doi.org/10.2210/pdb3j78/pdb]	1.05	6.3	0.415512	1.7300	1.8670	5.8677	1.5269	-
emd_2914	5aj4.cif[http://doi.org/10.2210/pdb5aj4/pdb]	1.39	3.8	emd_3551	5mrc.cif[http://doi.org/10.2210/pdb5mrc/pdb]	1.34	3.25	0.865651	3.5000	-	7.4828	-	-
emd_2914	5aj4.cif[http://doi.org/10.2210/pdb5aj4/pdb]	1.39	3.8	emd_3553	5mrf.cif[http://doi.org/10.2210/pdb5mrf/pdb]	1.34	4.97	0.865651	1.9100	3.2131	7.2740	-	-
emd_2876	3j9m.cif[http://doi.org/10.2210/pdb3j9m/pdb]	1.34	3.5	emd_1417	4v61.cif[http://doi.org/10.2210/pdb4v61/pdb]	2.76	9.4	0.99211	6.3000	6.2894	6.3841	6.7255	-
emd_2876	3j9m.cif[http://doi.org/10.2210/pdb3j9m/pdb]	1.34	3.5	emd_6647	5juu.cif[http://doi.org/10.2210/pdb5juu/pdb]	0.82	4	0.473373	2.8100	3.6314	6.1576	-	-
emd_2876	3j9m.cif[http://doi.org/10.2210/pdb3j9m/pdb]	1.34	3.5	emd_6643	5juo.cif[http://doi.org/10.2210/pdb5juo/pdb]	0.82	4	0.473373	2.3400	5.0085	8.1377	-	-
emd_2876	3j9m.cif[http://doi.org/10.2210/pdb3j9m/pdb]	1.34	3.5	emd_3625	5nd9.cif[http://doi.org/10.2210/pdb5nd9/pdb]	1.1	3.7	0.473373	1.5600	3.8314	4.2803	-	-
emd_2876	3j9m.cif[http://doi.org/10.2210/pdb3j9m/pdb]	1.34	3.5	emd_2914	5aj4.cif[http://doi.org/10.2210/pdb5aj4/pdb]	1.39	3.8	0.87777	0.7400	0.9259	5.5481	-	-
emd_2876	3j9m.cif[http://doi.org/10.2210/pdb3j9m/pdb]	1.34	3.5	emd_8238	5kcs.cif[http://doi.org/10.2210/pdb5kcs/pdb]	1.108	3.9	0.473373	1.4100	1.5662	8.7679	-	-
emd_2876	3j9m.cif[http://doi.org/10.2210/pdb3j9m/pdb]	1.34	3.5	emd_2762	3j7y.pdb[http://doi.org/10.2210/pdb3j7y/pdb]	1.34	3.4	0.595266	2.4200	2.4214	2.4786	2.4215	2.4215
emd_2876	3j9m.cif[http://doi.org/10.2210/pdb3j9m/pdb]	1.34	3.5	emd_2490	4ce4.pdb[http://doi.org/10.2210/pdb4ce4/pdb]	1.41	4.9	0.242525	0.6700	0.8015	7.0265	-	-
emd_2876	3j9m.cif[http://doi.org/10.2210/pdb3j9m/pdb]	1.34	3.5	emd_6709	5x8p.cif[http://doi.org/10.2210/pdb5x8p/pdb]	1.05	3.4	0.473373	0.5800	0.6788	6.0070	-	-
emd_2876	3j9m.cif[http://doi.org/10.2210/pdb3j9m/pdb]	1.34	3.5	emd_5977	3j78.cif[http://doi.org/10.2210/pdb3j78/pdb]	1.05	6.3	0.473373	2.8700	-	7.1016	1.1839	-
emd_2876	3j9m.cif[http://doi.org/10.2210/pdb3j9m/pdb]	1.34	3.5	emd_3551	5mrc.cif[http://doi.org/10.2210/pdb5mrc/pdb]	1.34	3.25	0.986193	2.2700	2.3568	4.4446	-	-
emd_2876	3j9m.cif[http://doi.org/10.2210/pdb3j9m/pdb]	1.34	3.5	emd_3553	5mrf.cif[http://doi.org/10.2210/pdb5mrf/pdb]	1.34	4.97	0.986193	2.1900	4.5045	4.6131	-	-
emd_2876	3j9m.cif[http://doi.org/10.2210/pdb3j9m/pdb]	1.34	3.5	emd_3637	6fxc.cif[http://doi.org/10.2210/pdb6fxc/pdb]	1.605	6.76	0.63375	3.7960	-	-	-	-
emd_8238	5kcs.cif[http://doi.org/10.2210/pdb5kcs/pdb]	1.108	3.9	emd_1417	4v61.cif[http://doi.org/10.2210/pdb4v61/pdb]	2.76	9.4	0.477137	5.9800	4.3749	5.4850	6.4900	-
emd_8238	5kcs.cif[http://doi.org/10.2210/pdb5kcs/pdb]	1.108	3.9	emd_6647	5juu.cif[http://doi.org/10.2210/pdb5juu/pdb]	0.82	4	1	1.3300	4.2057	7.9760	-	-
emd_8238	5kcs.cif[http://doi.org/10.2210/pdb5kcs/pdb]	1.108	3.9	emd_6643	5juo.cif[http://doi.org/10.2210/pdb5juo/pdb]	0.82	4	1	3.0100	6.3309	11.9986	3.5623	-
emd_8238	5kcs.cif[http://doi.org/10.2210/pdb5kcs/pdb]	1.108	3.9	emd_3625	5nd9.cif[http://doi.org/10.2210/pdb5nd9/pdb]	1.1	3.7	1	2.7800	3.4352	6.4164	3.3538	-
emd_8238	5kcs.cif[http://doi.org/10.2210/pdb5kcs/pdb]	1.108	3.9	emd_2914	5aj4.cif[http://doi.org/10.2210/pdb5aj4/pdb]	1.39	3.8	0.415512	1.0000	1.2088	7.9996	-	-
emd_8238	5kcs.cif[http://doi.org/10.2210/pdb5kcs/pdb]	1.108	3.9	emd_2876	3j9m.cif[http://doi.org/10.2210/pdb3j9m/pdb]	1.34	3.5	0.473373	1.4100	1.5448	8.7679	-	-
emd_8238	5kcs.cif[http://doi.org/10.2210/pdb5kcs/pdb]	1.108	3.9	emd_6709	5x8p.cif[http://doi.org/10.2210/pdb5x8p/pdb]	1.05	3.4	1	1.2700	3.2795	6.3899	25.1541	25.1541
emd_8238	5kcs.cif[http://doi.org/10.2210/pdb5kcs/pdb]	1.108	3.9	emd_5977	3j78.cif[http://doi.org/10.2210/pdb3j78/pdb]	1.05	6.3	1	3.4900	3.4908	6.1496	0.5386	-
emd_8238	5kcs.cif[http://doi.org/10.2210/pdb5kcs/pdb]	1.108	3.9	emd_3551	5mrc.cif[http://doi.org/10.2210/pdb5mrc/pdb]	1.34	3.25	0.48	1.8600	2.1294	5.5658	-	-
emd_8238	5kcs.cif[http://doi.org/10.2210/pdb5kcs/pdb]	1.108	3.9	emd_3553	5mrf.cif[http://doi.org/10.2210/pdb5mrf/pdb]	1.34	4.97	0.48	1.8000	11.0999	5.6897	27.3995	-
emd_8238	5kcs.cif[http://doi.org/10.2210/pdb5kcs/pdb]	1.108	3.9	emd_2490	4ce4.pdb[http://doi.org/10.2210/pdb4ce4/pdb]	1.41	4.9	0.512333	-	-	5.6719	-	-
emd_8238	5kcs.cif[http://doi.org/10.2210/pdb5kcs/pdb]	1.108	3.9	emd_3637	6fxc.cif[http://doi.org/10.2210/pdb6fxc/pdb]	1.605	6.76	0.3	-	-	-	-	-
emd_8238	5kcs.cif[http://doi.org/10.2210/pdb5kcs/pdb]	1.108	3.9	emd_3525	5mlc.pdb[http://doi.org/10.2210/pdb5mlc/pdb]	1.061	3.6	0.7005	-	-	2.7737	-	13.2200
emd_8238	5kcs.cif[http://doi.org/10.2210/pdb5kcs/pdb]	1.108	3.9	emd_6778	5xxb.cif[http://doi.org/10.2210/pdb5xxb/pdb]	1.32	3.17	1	-	-	5.6715	-	-
emd_2762	3j7y.pdb[http://doi.org/10.2210/pdb3j7y/pdb]	1.34	3.4	emd_2914	5aj4.cif[http://doi.org/10.2210/pdb5aj4/pdb]	1.39	3.8	0.522507	1.1400	1.3075	4.6990	0.1474	-
emd_2762	3j7y.pdb[http://doi.org/10.2210/pdb3j7y/pdb]	1.34	3.4	emd_2876	3j9m.cif[http://doi.org/10.2210/pdb3j9m/pdb]	1.34	3.5	0.595266	2.2600	2.2597	2.4786	2.2580	2.2580
emd_2762	3j7y.pdb[http://doi.org/10.2210/pdb3j7y/pdb]	1.34	3.4	emd_3525	5mlc.pdb[http://doi.org/10.2210/pdb5mlc/pdb]	1.061	3.6	0.557058	2.1600	-	5.3772	-	-
emd_2762	3j7y.pdb[http://doi.org/10.2210/pdb3j7y/pdb]	1.34	3.4	emd_3637	6fxc.cif[http://doi.org/10.2210/pdb6fxc/pdb]	1.605	6.76	0.37725	9.4900	284.6059	-	-	-
emd_2762	3j7y.pdb[http://doi.org/10.2210/pdb3j7y/pdb]	1.34	3.4	emd_5977	3j78.cif[http://doi.org/10.2210/pdb3j78/pdb]	1.05	6.3	0.795229	7.1100	-	5.9266	0.4881	-
emd_2762	3j7y.pdb[http://doi.org/10.2210/pdb3j7y/pdb]	1.34	3.4	emd_2490	4ce4.pdb[http://doi.org/10.2210/pdb4ce4/pdb]	1.41	4.9	0.407422	0.8800	1.0040	5.8733	-	-
emd_2762	3j7y.pdb[http://doi.org/10.2210/pdb3j7y/pdb]	1.34	3.4	emd_3551	5mrc.cif[http://doi.org/10.2210/pdb5mrc/pdb]	1.34	3.25	0.6036	7.7900	-	3.4089	-	-
emd_2762	3j7y.pdb[http://doi.org/10.2210/pdb3j7y/pdb]	1.34	3.4	emd_3553	5mrf.cif[http://doi.org/10.2210/pdb5mrf/pdb]	1.34	4.97	0.6036	1.8400	-	3.4916	-	-
emd_2762	3j7y.pdb[http://doi.org/10.2210/pdb3j7y/pdb]	1.34	3.4	emd_6643	5juo.cif[http://doi.org/10.2210/pdb5juo/pdb]	0.82	4	0.795229	19.0900	-	8.6839	-	-
emd_2762	3j7y.pdb[http://doi.org/10.2210/pdb3j7y/pdb]	1.34	3.4	emd_6647	5juu.cif[http://doi.org/10.2210/pdb5juu/pdb]	0.82	4	0.795229	17.4600	-	9.3834	-	-
emd_2762	3j7y.pdb[http://doi.org/10.2210/pdb3j7y/pdb]	1.34	3.4	emd_3661	5no2.pdb[http://doi.org/10.2210/pdb5no2/pdb]	1.39	5.16	0.265076	-	-	-	-	-
emd_2762	3j7y.pdb[http://doi.org/10.2210/pdb3j7y/pdb]	1.34	3.4	emd_3625	5nd9.cif[http://doi.org/10.2210/pdb5nd9/pdb]	1.1	3.7	0.795229	-	-	3.8591	-	-
emd_2762	3j7y.pdb[http://doi.org/10.2210/pdb3j7y/pdb]	1.34	3.4	emd_8238	5kcs.cif[http://doi.org/10.2210/pdb5kcs/pdb]	1.108	3.9	0.795229	-	-	8.3841	-	-
emd_2762	3j7y.pdb[http://doi.org/10.2210/pdb3j7y/pdb]	1.34	3.4	emd_6709	5x8p.cif[http://doi.org/10.2210/pdb5x8p/pdb]	1.05	3.4	0.795229	22.5000	-	6.7363	-	-
emd_2762	3j7y.pdb[http://doi.org/10.2210/pdb3j7y/pdb]	1.34	3.4	emd_1417	4v61.cif[http://doi.org/10.2210/pdb4v61/pdb]	2.76	9.4	0.6	-	-	7.3166	-	-
emd_2762	3j7y.pdb[http://doi.org/10.2210/pdb3j7y/pdb]	1.34	3.4	emd_6778	5xxb.cif[http://doi.org/10.2210/pdb5xxb/pdb]	1.32	3.17	0.795229	-	-	5.3382	-	-
emd_2490	4ce4.pdb[http://doi.org/10.2210/pdb4ce4/pdb]	1.41	4.9	emd_3625	5nd9.cif[http://doi.org/10.2210/pdb5nd9/pdb]	1.1	3.7	0.512333	1.7700	-	4.4192	-	-
emd_2490	4ce4.pdb[http://doi.org/10.2210/pdb4ce4/pdb]	1.41	4.9	emd_6643	5juo.cif[http://doi.org/10.2210/pdb5juo/pdb]	0.82	4	0.512333	10.2700	20.6786	8.4914	-	-
emd_2490	4ce4.pdb[http://doi.org/10.2210/pdb4ce4/pdb]	1.41	4.9	emd_3551	5mrc.cif[http://doi.org/10.2210/pdb5mrc/pdb]	1.34	3.25	0.24592	2.0400	-	3.7781	-	-
emd_2490	4ce4.pdb[http://doi.org/10.2210/pdb4ce4/pdb]	1.41	4.9	emd_3553	5mrf.cif[http://doi.org/10.2210/pdb5mrf/pdb]	1.34	4.97	0.24592	9.6317	-	3.7140	-	-
emd_2490	4ce4.pdb[http://doi.org/10.2210/pdb4ce4/pdb]	1.41	4.9	emd_6709	5x8p.cif[http://doi.org/10.2210/pdb5x8p/pdb]	1.05	3.4	0.512333	-	-	5.3981	-	-
emd_2490	4ce4.pdb[http://doi.org/10.2210/pdb4ce4/pdb]	1.41	4.9	emd_3525	5mlc.pdb[http://doi.org/10.2210/pdb5mlc/pdb]	1.061	3.6	0.731382	14.1845	-	6.4903	-	-
emd_2490	4ce4.pdb[http://doi.org/10.2210/pdb4ce4/pdb]	1.41	4.9	emd_3661	5no2.pdb[http://doi.org/10.2210/pdb5no2/pdb]	1.39	5.16	0.650618	-	-	-	-	-
emd_6709	5x8p.cif[http://doi.org/10.2210/pdb5x8p/pdb]	1.05	3.4	emd_6647	5juu.cif[http://doi.org/10.2210/pdb5juu/pdb]	0.82	4	1	1.7300	3.4146	6.4480	0.9715	-
emd_6709	5x8p.cif[http://doi.org/10.2210/pdb5x8p/pdb]	1.05	3.4	emd_3133	5ady.pdb[http://doi.org/10.2210/pdb5ady/pdb]	1.1659	4.5	0.512333	2.2100	2.2536	6.0318	-	-
emd_6709	5x8p.cif[http://doi.org/10.2210/pdb5x8p/pdb]	1.05	3.4	emd_3525	5mlc.pdb[http://doi.org/10.2210/pdb5mlc/pdb]	1.061	3.6	0.7005	2.3300	-	3.6777	-	18.0261
emd_6709	5x8p.cif[http://doi.org/10.2210/pdb5x8p/pdb]	1.05	3.4	emd_3637	6fxc.cif[http://doi.org/10.2210/pdb6fxc/pdb]	1.605	6.76	0.3	2.5000	3.4717	6.3280	-	-
emd_6709	5x8p.cif[http://doi.org/10.2210/pdb5x8p/pdb]	1.05	3.4	emd_1417	4v61.cif[http://doi.org/10.2210/pdb4v61/pdb]	2.76	9.4	0.477137	5.7900	6.6366	6.2244	6.5648	-
emd_6709	5x8p.cif[http://doi.org/10.2210/pdb5x8p/pdb]	1.05	3.4	emd_5977	3j78.cif[http://doi.org/10.2210/pdb3j78/pdb]	1.05	6.3	1	1.8400	2.0441	5.0624	0.6159	-
emd_6709	5x8p.cif[http://doi.org/10.2210/pdb5x8p/pdb]	1.05	3.4	emd_3551	5mrc.cif[http://doi.org/10.2210/pdb5mrc/pdb]	1.34	3.25	0.48	2.1700	2.3740	7.9235	-	-
emd_6709	5x8p.cif[http://doi.org/10.2210/pdb5x8p/pdb]	1.05	3.4	emd_3553	5mrf.cif[http://doi.org/10.2210/pdb5mrf/pdb]	1.34	4.97	0.48	2.3700	2.3046	7.9129	-	-
emd_6709	5x8p.cif[http://doi.org/10.2210/pdb5x8p/pdb]	1.05	3.4	emd_2762	3j7y.pdb[http://doi.org/10.2210/pdb3j7y/pdb]	1.34	3.4	0.795229	-	-	6.7363	-	-
emd_3525	5mlc.pdb[http://doi.org/10.2210/pdb5mlc/pdb]	1.061	3.6	emd_3551	5mrc.cif[http://doi.org/10.2210/pdb5mrc/pdb]	1.34	3.25	0.33624	1.9400	1.9719	5.8453	-	-
emd_3525	5mlc.pdb[http://doi.org/10.2210/pdb5mlc/pdb]	1.061	3.6	emd_6643	5juo.cif[http://doi.org/10.2210/pdb5juo/pdb]	0.82	4	0.7005	9.4800	-	5.7704	-	-
emd_3525	5mlc.pdb[http://doi.org/10.2210/pdb5mlc/pdb]	1.061	3.6	emd_2876	3j9m.cif[http://doi.org/10.2210/pdb3j9m/pdb]	1.34	3.5	0.331598	1.2400	-	5.0560	-	-
emd_3525	5mlc.pdb[http://doi.org/10.2210/pdb5mlc/pdb]	1.061	3.6	emd_2914	5aj4.cif[http://doi.org/10.2210/pdb5aj4/pdb]	1.39	3.8	0.291066	2.0800	2.1545	5.9867	-	-
emd_3525	5mlc.pdb[http://doi.org/10.2210/pdb5mlc/pdb]	1.061	3.6	emd_6647	5juu.cif[http://doi.org/10.2210/pdb5juu/pdb]	0.82	4	0.7005	2.1400	-	5.8789	-	-
emd_3525	5mlc.pdb[http://doi.org/10.2210/pdb5mlc/pdb]	1.061	3.6	emd_3133	5ady.pdb[http://doi.org/10.2210/pdb5ady/pdb]	1.1659	4.5	0.731382	2.6400	2.7649	6.9000	-	-
emd_3525	5mlc.pdb[http://doi.org/10.2210/pdb5mlc/pdb]	1.061	3.6	emd_8238	5kcs.cif[http://doi.org/10.2210/pdb5kcs/pdb]	1.108	3.9	0.7005	2.6300	2.6256	2.7737	-	12.8353
emd_3525	5mlc.pdb[http://doi.org/10.2210/pdb5mlc/pdb]	1.061	3.6	emd_6709	5x8p.cif[http://doi.org/10.2210/pdb5x8p/pdb]	1.05	3.4	0.7005	1.6200	1.8886	3.6777	-	17.3520
emd_3525	5mlc.pdb[http://doi.org/10.2210/pdb5mlc/pdb]	1.061	3.6	emd_5977	3j78.cif[http://doi.org/10.2210/pdb3j78/pdb]	1.05	6.3	0.7005	2.4100	-	8.0883	-	-
emd_3525	5mlc.pdb[http://doi.org/10.2210/pdb5mlc/pdb]	1.061	3.6	emd_6778	5xxb.cif[http://doi.org/10.2210/pdb5xxb/pdb]	1.32	3.17	0.7005	2.9200	3.5269	8.3145	-	-
emd_3525	5mlc.pdb[http://doi.org/10.2210/pdb5mlc/pdb]	1.061	3.6	emd_3553	5mrf.cif[http://doi.org/10.2210/pdb5mrf/pdb]	1.34	4.97	0.33624	3.1700	-	5.9487	-	-
emd_3133	5ady.pdb[http://doi.org/10.2210/pdb5ady/pdb]	1.1659	4.5	emd_2762	3j7y.pdb[http://doi.org/10.2210/pdb3j7y/pdb]	1.34	3.4	0.407422	16.5600	-	5.5124	-	-
emd_3133	5ady.pdb[http://doi.org/10.2210/pdb5ady/pdb]	1.1659	4.5	emd_2490	4ce4.pdb[http://doi.org/10.2210/pdb4ce4/pdb]	1.41	4.9	1	17.4000	-	7.3015	-	-
emd_3625	5nd9.cif[http://doi.org/10.2210/pdb5nd9/pdb]	1.1	3.7	emd_6778	5xxb.cif[http://doi.org/10.2210/pdb5xxb/pdb]	1.32	3.17	1	1.8000	-	8.3131	-	-
emd_3637	6fxc.cif[http://doi.org/10.2210/pdb6fxc/pdb]	1.605	6.76	emd_6709	5x8p.cif[http://doi.org/10.2210/pdb5x8p/pdb]	1.05	3.4	0.3	3.0100	-	6.3280	-	-
emd_3637	6fxc.cif[http://doi.org/10.2210/pdb6fxc/pdb]	1.605	6.76	emd_5977	3j78.cif[http://doi.org/10.2210/pdb3j78/pdb]	1.05	6.3	0.3	5.5900	-	11.4653	-	-
emd_1417	4v61.cif[http://doi.org/10.2210/pdb4v61/pdb]	2.76	9.4	emd_6647	5juu.cif[http://doi.org/10.2210/pdb5juu/pdb]	0.82	4	0.477137	7.9300	5.5661	7.8527	-	-
emd_1417	4v61.cif[http://doi.org/10.2210/pdb4v61/pdb]	2.76	9.4	emd_6643	5juo.cif[http://doi.org/10.2210/pdb5juo/pdb]	0.82	4	0.477137	8.0600	-	9.4551	-	-
emd_1417	4v61.cif[http://doi.org/10.2210/pdb4v61/pdb]	2.76	9.4	emd_3133	5ady.pdb[http://doi.org/10.2210/pdb5ady/pdb]	1.1659	4.5	0.244453	7.7500	7.7483	10.3983	7.0810	-
emd_1417	4v61.cif[http://doi.org/10.2210/pdb4v61/pdb]	2.76	9.4	emd_3625	5nd9.cif[http://doi.org/10.2210/pdb5nd9/pdb]	1.1	3.7	0.477137	6.6600	7.6374	12.7356	-	-
emd_1417	4v61.cif[http://doi.org/10.2210/pdb4v61/pdb]	2.76	9.4	emd_2914	5aj4.cif[http://doi.org/10.2210/pdb5aj4/pdb]	1.39	3.8	0.870845	7.8500	6.5383	8.2734	-	-
emd_1417	4v61.cif[http://doi.org/10.2210/pdb4v61/pdb]	2.76	9.4	emd_2876	3j9m.cif[http://doi.org/10.2210/pdb3j9m/pdb]	1.34	3.5	0.99211	6.1200	6.0816	6.3841	-	-
emd_1417	4v61.cif[http://doi.org/10.2210/pdb4v61/pdb]	2.76	9.4	emd_8238	5kcs.cif[http://doi.org/10.2210/pdb5kcs/pdb]	1.108	3.9	0.477137	3.6600	4.7777	5.4850	-	-
emd_1417	4v61.cif[http://doi.org/10.2210/pdb4v61/pdb]	2.76	9.4	emd_3553	5mrf.cif[http://doi.org/10.2210/pdb5mrf/pdb]	1.34	4.97	0.994036	5.3300	5.2705	7.7930	-	-
emd_1417	4v61.cif[http://doi.org/10.2210/pdb4v61/pdb]	2.76	9.4	emd_3551	5mrc.cif[http://doi.org/10.2210/pdb5mrc/pdb]	1.34	3.25	0.994036	5.2800	6.3334	9.8737	-	-
emd_1417	4v61.cif[http://doi.org/10.2210/pdb4v61/pdb]	2.76	9.4	emd_6709	5x8p.cif[http://doi.org/10.2210/pdb5x8p/pdb]	1.05	3.4	0.477137	2.9300	6.5368	6.2244	-	-
emd_1417	4v61.cif[http://doi.org/10.2210/pdb4v61/pdb]	2.76	9.4	emd_3525	5mlc.pdb[http://doi.org/10.2210/pdb5mlc/pdb]	1.061	3.6	0.334235	5.2700	6.3367	6.1382	-	-
emd_1417	4v61.cif[http://doi.org/10.2210/pdb4v61/pdb]	2.76	9.4	emd_5977	3j78.cif[http://doi.org/10.2210/pdb3j78/pdb]	1.05	6.3	0.477137	4.8000	7.4952	6.5601	-	-
emd_3551	5mrc.cif[http://doi.org/10.2210/pdb5mrc/pdb]	1.34	3.25	emd_5977	3j78.cif[http://doi.org/10.2210/pdb3j78/pdb]	1.05	6.3	0.48	2.1000	10.7321	7.8113	1.9418	-
emd_3551	5mrc.cif[http://doi.org/10.2210/pdb5mrc/pdb]	1.34	3.25	emd_1417	4v61.cif[http://doi.org/10.2210/pdb4v61/pdb]	2.76	9.4	0.994036	6.5200	6.6929	9.8737	5.8627	-
emd_3551	5mrc.cif[http://doi.org/10.2210/pdb5mrc/pdb]	1.34	3.25	emd_6709	5x8p.cif[http://doi.org/10.2210/pdb5x8p/pdb]	1.05	3.4	0.48	2.1100	2.2527	7.9235	-	-
emd_3551	5mrc.cif[http://doi.org/10.2210/pdb5mrc/pdb]	1.34	3.25	emd_6643	5juo.cif[http://doi.org/10.2210/pdb5juo/pdb]	0.82	4	0.48	3.3000	-	4.9362	-	-
emd_3551	5mrc.cif[http://doi.org/10.2210/pdb5mrc/pdb]	1.34	3.25	emd_6647	5juu.cif[http://doi.org/10.2210/pdb5juu/pdb]	0.82	4	0.48	2.0900	-	6.9523	-	-
emd_3553	5mrf.cif[http://doi.org/10.2210/pdb5mrf/pdb]	1.34	4.97	emd_3551	5mrc.cif[http://doi.org/10.2210/pdb5mrc/pdb]	1.34	3.25	1	0.8000	0.8048	0.8848	0.8058	0.8058
emd_3553	5mrf.cif[http://doi.org/10.2210/pdb5mrf/pdb]	1.34	4.97	emd_5977	3j78.cif[http://doi.org/10.2210/pdb3j78/pdb]	1.05	6.3	0.48	1.4200	2.4154	7.5092	1.7939	-
emd_3553	5mrf.cif[http://doi.org/10.2210/pdb5mrf/pdb]	1.34	4.97	emd_1417	4v61.cif[http://doi.org/10.2210/pdb4v61/pdb]	2.76	9.4	0.994036	6.1900	7.4715	7.7930	5.9835	-
emd_3553	5mrf.cif[http://doi.org/10.2210/pdb5mrf/pdb]	1.34	4.97	emd_6709	5x8p.cif[http://doi.org/10.2210/pdb5x8p/pdb]	1.05	3.4	0.48	1.5100	2.0314	7.9129	-	-
emd_3553	5mrf.cif[http://doi.org/10.2210/pdb5mrf/pdb]	1.34	4.97	emd_8238	5kcs.cif[http://doi.org/10.2210/pdb5kcs/pdb]	1.108	3.9	0.48	0.8500	2.0357	5.6897	-	-
emd_3553	5mrf.cif[http://doi.org/10.2210/pdb5mrf/pdb]	1.34	4.97	emd_6647	5juu.cif[http://doi.org/10.2210/pdb5juu/pdb]	0.82	4	0.48	1.1700	-	6.8424	1.8456	-
emd_3553	5mrf.cif[http://doi.org/10.2210/pdb5mrf/pdb]	1.34	4.97	emd_3133	5ady.pdb[http://doi.org/10.2210/pdb5ady/pdb]	1.1659	4.5	0.24592	-	-	5.8820	-	-
emd_3553	5mrf.cif[http://doi.org/10.2210/pdb5mrf/pdb]	1.34	4.97	emd_6643	5juo.cif[http://doi.org/10.2210/pdb5juo/pdb]	0.82	4	0.48	3.1700	-	5.0280	-	-
emd_6778	5xxb.cif[http://doi.org/10.2210/pdb5xxb/pdb]	1.32	3.17	emd_3551	5mrc.cif[http://doi.org/10.2210/pdb5mrc/pdb]	1.34	3.25	0.48	1.2100	14.7123	6.1547	-	-
emd_6778	5xxb.cif[http://doi.org/10.2210/pdb5xxb/pdb]	1.32	3.17	emd_3553	5mrf.cif[http://doi.org/10.2210/pdb5mrf/pdb]	1.34	4.97	0.48	7.6300	-	6.3955	-	-
emd_6778	5xxb.cif[http://doi.org/10.2210/pdb5xxb/pdb]	1.32	3.17	emd_5977	3j78.cif[http://doi.org/10.2210/pdb3j78/pdb]	1.05	6.3	1	1.4900	1.7367	6.4062	-	-
emd_6778	5xxb.cif[http://doi.org/10.2210/pdb5xxb/pdb]	1.32	3.17	emd_3525	5mlc.pdb[http://doi.org/10.2210/pdb5mlc/pdb]	1.061	3.6	0.7005	2.3400	3.9737	8.3145	-	-
emd_6778	5xxb.cif[http://doi.org/10.2210/pdb5xxb/pdb]	1.32	3.17	emd_6709	5x8p.cif[http://doi.org/10.2210/pdb5x8p/pdb]	1.05	3.4	1	4.0700	4.0656	4.9313	-	-
emd_6778	5xxb.cif[http://doi.org/10.2210/pdb5xxb/pdb]	1.32	3.17	emd_2490	4ce4.pdb[http://doi.org/10.2210/pdb4ce4/pdb]	1.41	4.9	0.512333	1.4700	-	5.6590	-	-
emd_6778	5xxb.cif[http://doi.org/10.2210/pdb5xxb/pdb]	1.32	3.17	emd_8238	5kcs.cif[http://doi.org/10.2210/pdb5kcs/pdb]	1.108	3.9	1	3.6700	-	5.6715	-	-
emd_6778	5xxb.cif[http://doi.org/10.2210/pdb5xxb/pdb]	1.32	3.17	emd_3133	5ady.pdb[http://doi.org/10.2210/pdb5ady/pdb]	1.1659	4.5	0.512333	2.7400	2.9391	4.3899	-	-
emd_6778	5xxb.cif[http://doi.org/10.2210/pdb5xxb/pdb]	1.32	3.17	emd_6643	5juo.cif[http://doi.org/10.2210/pdb5juo/pdb]	0.82	4	1	1.9600	-	6.3972	-	27.6130
emd_6778	5xxb.cif[http://doi.org/10.2210/pdb5xxb/pdb]	1.32	3.17	emd_6647	5juu.cif[http://doi.org/10.2210/pdb5juu/pdb]	0.82	4	1	1.3500	1.3797	5.7357	-	27.4827
emd_6778	5xxb.cif[http://doi.org/10.2210/pdb5xxb/pdb]	1.32	3.17	emd_2914	5aj4.cif[http://doi.org/10.2210/pdb5aj4/pdb]	1.39	3.8	0.415512	23.0100	-	8.6351	-	-
emd_6778	5xxb.cif[http://doi.org/10.2210/pdb5xxb/pdb]	1.32	3.17	emd_2876	3j9m.cif[http://doi.org/10.2210/pdb3j9m/pdb]	1.34	3.5	0.473373	10.1500	-	6.1537	-	-
emd_5977	3j78.cif[http://doi.org/10.2210/pdb3j78/pdb]	1.05	6.3	emd_3553	5mrf.cif[http://doi.org/10.2210/pdb5mrf/pdb]	1.34	4.97	0.48	2.6400	2.3157	7.5092	-	-
emd_5977	3j78.cif[http://doi.org/10.2210/pdb3j78/pdb]	1.05	6.3	emd_3551	5mrc.cif[http://doi.org/10.2210/pdb5mrc/pdb]	1.34	3.25	0.48	2.5200	2.7613	7.8113	-	-
emd_5977	3j78.cif[http://doi.org/10.2210/pdb3j78/pdb]	1.05	6.3	emd_1417	4v61.cif[http://doi.org/10.2210/pdb4v61/pdb]	2.76	9.4	0.477137	7.5000	7.1813	6.5601	6.5534	-
emd_5977	3j78.cif[http://doi.org/10.2210/pdb3j78/pdb]	1.05	6.3	emd_3637	6fxc.cif[http://doi.org/10.2210/pdb6fxc/pdb]	1.605	6.76	0.3	0.8200	-	11.4653	-	-
emd_5977	3j78.cif[http://doi.org/10.2210/pdb3j78/pdb]	1.05	6.3	emd_6709	5x8p.cif[http://doi.org/10.2210/pdb5x8p/pdb]	1.05	3.4	1	1.5700	2.2236	5.0624	-	-
emd_5977	3j78.cif[http://doi.org/10.2210/pdb3j78/pdb]	1.05	6.3	emd_6643	5juo.cif[http://doi.org/10.2210/pdb5juo/pdb]	0.82	4	1	3.7700	3.7735	4.1922	-	-
emd_5977	3j78.cif[http://doi.org/10.2210/pdb3j78/pdb]	1.05	6.3	emd_6647	5juu.cif[http://doi.org/10.2210/pdb5juu/pdb]	0.82	4	1	2.1400	2.1389	2.2007	-	-
emd_5977	3j78.cif[http://doi.org/10.2210/pdb3j78/pdb]	1.05	6.3	emd_2490	4ce4.pdb[http://doi.org/10.2210/pdb4ce4/pdb]	1.41	4.9	0.512333	-	-	5.0937	-	-
emd_3201	5fku.pdb[http://doi.org/10.2210/pdb5fku/pdb]	1.76	8.34	emd_3198	5fkv.pdb[http://doi.org/10.2210/pdb5fkv/pdb]	1.76	8.04	0.987985	3.4544	3.4544	3.7071	0.8846	3.4546
emd_3202	5fkw.pdb[http://doi.org/10.2210/pdb5fkw/pdb]	1.76	7.3	emd_3198	5fkv.pdb[http://doi.org/10.2210/pdb5fkv/pdb]	1.76	8.04	0.989936	1.0460	1.0460	1.2407	-	1.0461
emd_4141	5m1s.pdb[http://doi.org/10.2210/pdb5m1s/pdb]	1.76	6.7	emd_3198	5fkv.pdb[http://doi.org/10.2210/pdb5fkv/pdb]	1.76	8.04	0.924214	1.9594	1.9595	4.3261	-	22.5315
emd_3201	5fku.pdb[http://doi.org/10.2210/pdb5fku/pdb]	1.76	8.34	emd_3202	5fkw.pdb[http://doi.org/10.2210/pdb5fkw/pdb]	1.76	7.3	0.978042	3.1997	3.1996	3.8404	0.6269	4.5360
emd_3201	5fku.pdb[http://doi.org/10.2210/pdb5fku/pdb]	1.76	8.34	emd_4141	5m1s.pdb[http://doi.org/10.2210/pdb5m1s/pdb]	1.76	6.7	0.935454	2.7566	2.7566	4.1379	-	21.1240
emd_4141	5m1s.pdb[http://doi.org/10.2210/pdb5m1s/pdb]	1.76	6.7	emd_3202	5fkw.pdb[http://doi.org/10.2210/pdb5fkw/pdb]	1.76	7.3	0.914913	1.4284	1.4098	3.4702	-	23.0465
emd_8267	5kne.pdb[http://doi.org/10.2210/pdb5kne/pdb]	2.0	5.64	emd_8744	5vy8.pdb[http://doi.org/10.2210/pdb5vy8/pdb]	1.0	5.6	1	2.0054	2.0054	2.0237	-	27.6872
